# Supplementary material for: Full shell coating or cation exchange enhances luminescence
Source: Nat Commun. 2021 Oct 26;12:6178. doi: 10.1038/s41467-021-26490-7 (PMC8548508; doi:10.1038/s41467-021-26490-7)
Supplement: Supplementary file 2 — Source data [file 41467_2021_26490_MOESM2_ESM.xlsx]

## Sheet: Figure 1f
	0% Protection	25% Protection	50% Protection	100% Protection
X axis	Y1 axis	Y2 axis	Y3 axis	Y4 axis
300	12	-47	-29	-212
301	12	-19	-43	-180
302	19	-22	-1	-284
303	-25	-19	-47	-370
304	4	-30	-29	-270
305	-4	-6	-42	-313
306	-5	-10	-11	-251
307	12	-11	-4	-248
308	-29	-35	-29	-389
309	0	-3	-43	-321
310	-3	-5	-42	-312
311	17	-31	-28	-238
312	-17	-29	-21	-289
313	-17	-21	-45	-265
314	-15	-3	-30	-332
315	-15	-24	-40	-297
316	-17	-10	-29	-342
317	12	-3	-30	-267
318	7	-47	-54	-288
319	-20	-51	-47	-247
320	9	-47	-44	-279
321	-5	-10	-21	-305
322	5	-51	-33	-259
323	9	-31	-21	-363
324	-37	-33	-28	-238
325	42	-51	-29	-297
326	12	-41	-13	-374
327	17	-47	-52	-297
328	47	-54	-9	-288
329	17	-8	13	-259
330	17	5	-5	-319
331	-9	-13	39	-318
332	-7	-3	-1	-214
333	3	-29	3	-301
334	12	-29	10	-270
335	35	-12	12	-128
336	12	-21	26	-156
337	20	-6	32	-158
338	20	11	41	-179
339	20	30	56	-132
340	60	53	58	-91
341	43	18	83	-65
342	78	26	92	-152
343	107	73	98	72
344	60	28	98	16
345	91	11	99	-27
346	92	7	91	-141
347	76	28	97	-2
348	91	26	102	113
349	64	61	81	-149
350	52	18	59	-162
351	64	-9	54	-55
352	34	-6	115	-92
353	23	-28	56	-150
354	6	-3	35	-105
355	38	17	34	-46
356	20	17	42	-44
357	52	24	42	20
358	52	49	51	111
359	46	90	48	182
360	59	72	46	278
361	52	57	50	426
362	50	69	52	229
363	51	76	43	526
364	18	68	40	548
365	3	68	31	742
366	22	-2	32	906
367	9	-14	25	1095
368	32	-7	21	2290
369	24	2	12	5332
370	12	4	5	11780
371	12	-59	2	20832
372	-15	8	2	32520
373	3	2	-6	46611
374	-4	-41	-17	63770
375	0	-42	-18	82593
376	0	-7	-8	102249
377	18	-1	2	120375
378	24	-2	8	129482
379	13	-22	31	133843
380	-26	-17	22	133506
381	-8	-10	-13	127850
382	-13	2	7	117649
383	14	-23	-21	101781
384	4	-28	-13	83405
385	17	-47	4	65360
386	2	-19	-29	49220
387	-2	-10	2	35293
388	-7	-5	-58	24251
389	8	-39	4	15343
390	-3	-23	-28	8810
391	-21	-7	-7	4689
392	4	-50	-45	2708
393	9	-32	-44	1811
394	-34	5	-27	1509
395	34	-35	-29	1489
396	-26	-34	-54	1727
397	-3	-42	-17	3047
398	-9	-26	-33	5680
399	-7	-43	-18	9066
400	-28	-21	-30	14785
401	2	-35	-30	22057
402	1	-30	23	29849
403	6	-18	11	39588
404	-17	-5	6	49462
405	3	0	14	59189
406	-5	-4	-1	66523
407	-15	26	33	72776
408	-7	-34	33	75113
409	6	-20	5	75775
410	6	-15	12	71364
411	-8	-21	-2	66789
412	-20	0	33	58978
413	-17	-26	13	48924
414	5	-25	-7	39333
415	34	-26	-14	30331
416	-39	3	-16	22547
417	-5	-19	-23	15875
418	-10	-29	-23	10769
419	-1	-19	-33	6919
420	-10	-63	-17	4284
421	34	-29	-31	2632
422	34	-30	-35	1965
423	0	-30	-54	1487
424	-36	-55	-23	1372
425	10	-49	-4	1232
426	-19	-10	-21	1090
427	-16	-19	-42	955
428	7	-18	-37	858
429	3	-29	-30	932
430	-30	-45	-30	854
431	3	-40	-40	961
432	-5	-29	7	1060
433	-15	-41	-7	979
434	-10	-31	-27	1203
435	3	-42	-29	1522
436	10	-52	-17	1732
437	22	-18	-3	2058
438	8	-57	7	2510
439	17	-7	-34	2948
440	-1	-19	14	3746
441	34	-21	10	4753
442	-41	-3	2	6150
443	9	-3	12	7869
444	36	-4	17	10143
445	5	-28	18	12542
446	23	14	30	15769
447	-10	-10	30	19413
448	41	49	48	22356
449	52	99	51	25374
450	35	83	64	27807
451	57	70	57	28945
452	63	70	51	29901
453	38	103	45	29210
454	11	32	51	27186
455	40	21	37	24327
456	-3	37	29	21154
457	55	18	18	17611
458	32	7	18	13860
459	-4	-14	16	10520
460	9	-10	10	8024
461	8	-22	9	5607
462	-2	-5	9	3849
463	5	-1	3	2712
464	13	-1	2	1960
465	22	-2	7	1445
466	15	-7	10	1333
467	-7	-16	11	1404
468	8	-31	10	1223
469	-10	-28	15	1085
470	30	-13	20	986
471	8	-6	15	953
472	32	-20	23	1025
473	-10	5	26	1162
474	32	33	28	1211
475	39	7	26	1082
476	23	2	32	1384
477	41	15	43	1394
478	10	-11	29	1504
479	20	-7	21	1516
480	0	-21	18	1575
481	8	-18	8	1699
482	8	-14	19	2088
483	13	19	13	2400
484	41	2	4	2806
485	52	-1	4	3111
486	56	-49	6	3790
487	40	-33	1	4148
488	25	1	5	4508
489	48	-49	-2	4865
490	36	-57	-13	5078
491	46	-6	0	4903
492	24	-19	-2	4715
493	42	-42	-6	4542
494	50	-19	-35	4451
495	9	-47	-4	4327
496	10	-19	-42	4681
497	17	-19	-25	5385
498	15	-39	-1	6105
499	-10	-36	0	6930
500	8	-31	-18	7927
501	-3	-50	-47	8640
502	15	-37	-16	9479
503	9	-19	-21	9409
504	3	-7	-14	9434
505	34	-5	7	8944
506	-9	-3	-8	8218
507	8	-10	-30	7545
508	0	5	0	6662
509	-26	-11	-12	6601
510	0	-41	-1	7635
511	17	-47	-2	10181
512	3	-21	-13	14688
513	36	-10	12	21929
514	-1	-5	4	32019
515	38	-12	31	45144
516	46	18	7	60556
517	52	31	22	75797
518	66	22	31	91357
519	48	83	28	107105
520	48	64	38	121122
521	78	75	45	131956
522	99	75	39	139742
523	107	106	55	145629
524	70	70	36	148555
525	130	56	48	148003
526	97	145	62	145755
527	75	77	0	141771
528	52	75	14	134864
529	41	99	3	126551
530	52	51	31	117740
531	54	81	16	111001
532	43	63	8	114079
533	103	64	23	128899
534	122	69	62	154356
535	110	88	49	193419
536	167	150	34	241177
537	180	180	80	300166
538	232	266	133	365205
539	280	293	192	426475
540	323	267	187	476991
541	321	290	178	505199
542	320	277	345	515210
543	347	336	383	513420
544	241	298	285	501457
545	274	341	218	478878
546	264	287	181	443193
547	266	262	201	407254
548	227	187	187	370890
549	205	195	161	339073
550	216	187	98	306513
551	160	142	126	273591
552	99	139	65	242154
553	105	116	77	207659
554	44	113	55	173331
555	64	90	60	142927
556	60	42	24	114228
557	50	23	29	89085
558	32	50	-5	67586
559	8	31	7	51490
560	-8	24	-22	39983
561	40	15	-12	30336
562	12	2	-22	23933
563	1	-21	-12	18543
564	9	-20	-33	13983
565	3	-19	-28	10535
566	8	-7	-41	8309
567	18	-9	-51	6685
568	-4	-3	-33	5894
569	12	-3	-18	4960
570	3	-26	-18	4236
571	-4	-29	-44	3981
572	-29	-65	-29	3492
573	-25	-2	-45	3291
574	8	-7	-18	3072
575	12	-6	-21	2887
576	19	-42	-3	2613
577	12	-39	-7	2789
578	-2	5	-45	2704
579	19	-22	4	2530
580	3	-29	-45	2572
581	-3	-31	-17	2665
582	0	-56	-21	2439
583	17	-29	-53	2301
584	6	-19	-45	2418
585	-17	-19	-42	2307
586	4	2	-28	2116
587	-3	-26	-18	2227
588	0	-41	-33	2167
589	8	-21	-40	2162
590	0	-37	-25	2153
591	12	-2	0	2142
592	-36	3	-1	2105
593	13	-29	-44	2117
594	-4	-19	-29	2036
595	17	-10	-45	2009
596	3	-18	-45	1963
597	17	1	-45	1896
598	-9	-28	-17	1971
599	8	-3	-40	1868
600	9	-9	-46	1838
601	-15	-42	-34	1835
602	14	-31	-44	1867
603	-7	-35	-28	1719
604	3	-35	-47	1764
605	1	-42	-14	1777
606	-19	-36	-36	1698
607	-15	-3	-59	1838
608	-1	5	0	1770
609	7	1	-52	1800
610	-22	-2	-18	1659
611	0	-34	-21	1759
612	6	-31	-46	1727
613	-22	-38	-29	1812
614	17	-16	-31	1711
615	-17	-31	-29	1756
616	-1	-31	-18	1743
617	10	-33	-36	1844
618	20	-41	-20	1782
619	-34	-47	-42	1930
620	16	-19	-45	1875
621	8	-21	-17	1819
622	3	-31	-12	1738
623	-7	-18	-33	1862
624	21	-19	-70	2188
625	0	-7	-63	2108
626	-19	-23	-29	2359
627	13	-8	-5	2385
628	0	-41	-43	2745
629	-8	-37	-7	3149
630	-15	-6	-40	3749
631	16	5	-31	4412
632	-1	-3	-33	5926
633	5	5	-13	7507
634	12	-32	-21	9130
635	-3	-32	-29	11740
636	41	-8	-21	14325
637	-12	-14	23	17440
638	11	-19	-51	21419
639	-16	-14	-31	26466
640	13	-2	-21	32953
641	20	-2	-1	43704
642	48	-1	14	60167
643	39	-12	-10	83926
644	46	1	14	113623
645	53	18	26	155850
646	82	7	15	217164
647	95	52	56	295760
648	162	107	42	388933
649	161	95	97	493581
650	201	149	111	603519
651	249	158	131	713030
652	285	226	113	821974
653	305	215	148	910455
654	348	192	200	978569
655	357	233	148	1022599
656	354	231	154	1047585
657	318	216	183	1047585
658	310	235	183	1047585
659	350	201	171	1043884
660	330	196	171	1008763
661	290	199	168	960843
662	289	169	151	903900
663	242	155	130	853127
664	247	160	102	791862
665	201	120	114	719674
666	189	115	102	641163
667	169	113	115	557247
668	168	34	44	473411
669	109	52	24	392484
670	40	55	44	319584
671	41	30	36	255393
672	84	20	7	201026
673	39	-7	-7	157188
674	32	-28	13	121073
675	29	12	-26	92258
676	1	7	-14	71469
677	8	-1	-8	54835
678	13	-3	-45	42986
679	-1	-16	-33	34864
680	1	3	-12	28354
681	7	-26	-13	23129
682	18	-4	-31	18894
683	34	-26	-36	15720
684	8	-41	-53	12682
685	-28	14	-26	10273
686	9	-21	-30	8677
687	15	-19	-9	7439
688	34	1	-29	5924
689	10	-6	0	5067
690	-1	-45	-21	4436
691	-9	-37	-17	3960
692	-3	-45	-33	3331
693	8	-26	-46	2933
694	14	-17	-36	2734
695	17	-7	-30	2583
696	-19	6	-54	2393
697	9	-6	-31	2194
698	-10	-12	-5	2091
699	-10	-38	-40	1834
700	17	-19	-45	1618
701	34	-12	-43	1360
702	-17	-11	-30	1218
703	1	-49	-33	937
704	6	-59	-45	757
705	24	-41	-33	507
706	12	-37	-31	322
707	-3	-29	-45	357
708	7	-1	-46	226
709	-4	2	2	130
710	13	2	-18	115
711	13	-27	-34	40
712	22	2	-30	-69
713	13	-38	-12	-14
714	10	-19	-8	14
715	8	-41	-15	-55
716	3	1	-43	-135
717	13	-7	-53	-143
718	17	-3	-45	-241
719	-17	2	-45	-154
720	8	-47	-29	-193
721	27	-1	-45	-193
722	13	-36	-15	-182
723	-7	-15	-34	-288
724	-15	-29	-34	-247
725	-9	-17	-30	-398
726	1	-23	-23	-320
727	17	-11	-26	-389
728	-1	-29	-52	-415
729	-3	-19	-29	-421
730	7	-33	-22	-412
731	-15	0	-43	-410
732	-23	-5	-28	-426
733	1	3	-45	-450
734	2	-40	-52	-482
735	15	-18	-18	-479
736	40	-7	-29	-473
737	15	-22	-43	-473
738	1	-26	-30	-509
739	0	-21	-33	-421
740	9	-26	-12	-583
741	-8	-22	-21	-565
742	17	-7	-46	-526
743	3	-38	-54	-624
744	-8	-10	-25	-591
745	4	8	-18	-570
746	-1	-47	-20	-665
747	6	-25	-5	-603
748	9	-22	-54	-640
749	22	-18	-44	-632
750	9	-29	-53	-596

## Sheet: Figure 1g
	0% Protection	25% Protection	50% Protection
X axis	Y1 axis	Y2 axis	Y3 axis
485	52	-1	4
486	56	-49	6
487	40	-33	1
488	25	1	5
489	48	-49	-2
490	36	-57	-13
491	46	-6	0
492	24	-19	-2
493	42	-42	-6
494	50	-19	-35
495	9	-47	-4
496	10	-19	-42
497	17	-19	-25
498	15	-39	-1
499	-10	-36	0
500	8	-31	-18
501	-3	-50	-47
502	15	-37	-16
503	9	-19	-21
504	3	-7	-14
505	34	-5	7
506	-9	-3	-8
507	8	-10	-30
508	0	5	0
509	-26	-11	-12
510	0	-41	-1
511	17	-47	-2
512	3	-21	-13
513	36	-10	12
514	-1	-5	4
515	38	-12	31
516	46	18	7
517	52	31	22
518	66	22	31
519	48	83	28
520	48	64	38
521	78	75	45
522	99	75	39
523	107	106	55
524	70	70	36
525	130	56	48
526	97	145	62
527	75	77	0
528	52	75	14
529	41	99	3
530	52	51	31
531	54	81	16
532	43	63	8
533	103	64	23
534	122	69	62
535	110	88	49
536	167	150	34
537	180	180	80
538	232	266	133
539	280	293	192
540	323	267	187
541	321	290	178
542	320	277	345
543	347	336	383
544	241	298	285
545	274	341	218
546	264	287	181
547	266	262	201
548	227	187	187
549	205	195	161
550	216	187	98
551	160	142	126
552	99	139	65
553	105	116	77
554	44	113	55
555	64	90	60
556	60	42	24
557	50	23	29
558	32	50	-5
559	8	31	7
560	-8	24	-22
561	40	15	-12
562	12	2	-22
563	1	-21	-12
564	9	-20	-33
565	3	-19	-28
566	8	-7	-41
567	18	-9	-51
568	-4	-3	-33
569	12	-3	-18
570	3	-26	-18
571	-4	-29	-44
572	-29	-65	-29
573	-25	-2	-45
574	8	-7	-18
575	12	-6	-21
576	19	-42	-3
577	12	-39	-7
578	-2	5	-45
579	19	-22	4
580	3	-29	-45
581	-3	-31	-17
582	0	-56	-21
583	17	-29	-53
584	6	-19	-45
585	-17	-19	-42
586	4	2	-28
587	-3	-26	-18
588	0	-41	-33
589	8	-21	-40
590	0	-37	-25
591	12	-2	0
592	-36	3	-1
593	13	-29	-44
594	-4	-19	-29
595	17	-10	-45
596	3	-18	-45
597	17	1	-45
598	-9	-28	-17
599	8	-3	-40
600	9	-9	-46
601	-15	-42	-34
602	14	-31	-44
603	-7	-35	-28
604	3	-35	-47
605	1	-42	-14
606	-19	-36	-36
607	-15	-3	-59
608	-1	5	0
609	7	1	-52
610	-22	-2	-18
611	0	-34	-21
612	6	-31	-46
613	-22	-38	-29
614	17	-16	-31
615	-17	-31	-29
616	-1	-31	-18
617	10	-33	-36
618	20	-41	-20
619	-34	-47	-42
620	16	-19	-45
621	8	-21	-17
622	3	-31	-12
623	-7	-18	-33
624	21	-19	-70
625	0	-7	-63
626	-19	-23	-29
627	13	-8	-5
628	0	-41	-43
629	-8	-37	-7
630	-15	-6	-40
631	16	5	-31
632	-1	-3	-33
633	5	5	-13
634	12	-32	-21
635	-3	-32	-29
636	41	-8	-21
637	-12	-14	23
638	11	-19	-51
639	-16	-14	-31
640	13	-2	-21
641	20	-2	-1
642	48	-1	14
643	39	-12	-10
644	46	1	14
645	53	18	26
646	82	7	15
647	95	52	56
648	162	107	42
649	161	95	97
650	201	149	111
651	249	158	131
652	285	226	113
653	305	215	148
654	348	192	200
655	357	233	148
656	354	231	154
657	318	216	183
658	310	235	183
659	350	201	171
660	330	196	171
661	290	199	168
662	289	169	151
663	242	155	130
664	247	160	102
665	201	120	114
666	189	115	102
667	169	113	115
668	168	34	44
669	109	52	24
670	40	55	44
671	41	30	36
672	84	20	7
673	39	-7	-7
674	32	-28	13
675	29	12	-26
676	1	7	-14
677	8	-1	-8
678	13	-3	-45
679	-1	-16	-33
680	1	3	-12
681	7	-26	-13
682	18	-4	-31
683	34	-26	-36
684	8	-41	-53
685	-28	14	-26
686	9	-21	-30
687	15	-19	-9
688	34	1	-29
689	10	-6	0
690	-1	-45	-21
691	-9	-37	-17
692	-3	-45	-33
693	8	-26	-46
694	14	-17	-36
695	17	-7	-30
696	-19	6	-54
697	9	-6	-31
698	-10	-12	-5
699	-10	-38	-40
700	17	-19	-45

## Sheet: Figure 1h
	0% Protection	25% Protection	50% Protection	100% Protection	lifetime at 542 nm
X axis	Y1 axis	Y2 axis	Y3 axis	Y4 axis
0	1	1	1	1
0.00205	0.66856	0.97785	0.9558	0.97596
0.0041	0.50568	0.94131	0.89319	0.96334
0.00614	0.32765	0.91805	0.90424	0.90385
0.00819	0.20833	0.8948	0.79742	0.96995
0.01024	0.21023	0.79513	0.87845	0.9375
0.01229	0.12689	0.79291	0.81584	0.96094
0.01434	0.09659	0.74419	0.75138	0.98017
0.01638	0.07765	0.77741	0.79558	0.95974
0.01843	0.06061	0.71318	0.70718	0.95072
0.02048	0.05492	0.66113	0.70902	0.91827
0.02253	0.0322	0.71539	0.62983	0.96454
0.02458	0.03598	0.57254	0.66851	0.91647
0.02662	0.02083	0.56257	0.68692	0.91166
0.02867	0.00758	0.55592	0.6372	0.94411
0.03072	0.02273	0.51827	0.61694	0.91887
0.03277	0.01326	0.56589	0.57643	0.85697
0.03482	0.02652	0.52381	0.55801	0.89964
0.03686	0.01136	0.53599	0.53407	0.89123
0.03891	0.01136	0.4629	0.54512	0.90745
0.04096	0.01136	0.46733	0.5175	0.86238
0.04301	0.00758	0.44961	0.51197	0.87139
0.04506	0.01326	0.42968	0.49355	0.87079
0.0471	0.01894	0.41196	0.55064	0.83293
0.04915	0.01326	0.4175	0.54696	0.85697
0.0512	0.01894	0.39535	0.46593	0.85517
0.05325	0.01326	0.39203	0.46777	0.83113
0.0553	0.02083	0.42082	0.47698	0.83774
0.05734	0.01326	0.37763	0.44567	0.86538
0.05939	0.01705	0.3278	0.50829	0.78966
0.06144	0.01515	0.33444	0.43094	0.82272
0.06349	0.00758	0.38649	0.42726	0.81671
0.06554	0.01326	0.34109	0.44383	0.79627
0.06758	0.00758	0.32447	0.41068	0.79507
0.06963	0.01705	0.32337	0.42726	0.82332
0.07168	0.00947	0.2691	0.43831	0.79447
0.07373	0.00947	0.26578	0.38674	0.79808
0.07578	0.00568	0.26467	0.37385	0.78425
0.07782	0.00568	0.30454	0.40331	0.79868
0.07987	0.01136	0.29679	0.41805	0.74038
0.08192	0.01136	0.25803	0.37569	0.76683
0.08397	0.00758	0.27021	0.38674	0.76803
0.08602	0.00568	0.22591	0.39042	0.76683
0.08806	0.01326	0.27685	0.36464	0.78005
0.09011	0.00379	0.22924	0.39963	0.77163
0.09216	0.00379	0.27021	0.41436	0.74399
0.09421	0.01136	0.22591	0.33517	0.73738
0.09626	0.00758	0.24142	0.32597	0.71815
0.0983	0	0.21152	0.37017	0.70974
0.10035	0.00758	0.23034	0.37385	0.70853
0.1024	0.00758	0.22702	0.37201	0.69772
0.10445	0.00189	0.23256	0.31123	0.71575
0.1065	0.00568	0.22702	0.33886	0.66466
0.10854	0.00379	0.21041	0.34254	0.6887
0.11059	0.00568	0.21152	0.39411	0.64904
0.11264	0.00189	0.20155	0.34254	0.6857
0.11469	0.00379	0.21484	0.34254	0.69351
0.11674	0.00568	0.17829	0.34807	0.69171
0.11878	0.00947	0.17829	0.37017	0.64123
0.12083	0.00189	0.17829	0.29834	0.67728
0.12288	0.00568	0.20044	0.33886	0.63822
0.12493	0.00947	0.18272	0.34807	0.64603
0.12698	0.00758	0.15836	0.3628	0.6274
0.12902	0.00379	0.17165	0.28177	0.6845
0.13107	0.01136	0.19158	0.29834	0.69231
0.13312	0.00189	0.1794	0.33702	0.67127
0.13517	0.00379	0.19491	0.31676	0.67127
0.13722	0.00947	0.14729	0.39042	0.65685
0.13926	0.00568	0.15504	0.35175	0.65505
0.14131	0.00758	0.15725	0.28545	0.63101
0.14336	0.00568	0.13068	0.32228	0.62079
0.14541	0.00568	0.13843	0.30387	0.64183
0.14746	0.00568	0.134	0.28545	0.61538
0.1495	0.01136	0.13732	0.2965	0.6244
0.15155	0.00379	0.13511	0.32228	0.59796
0.1536	0.00379	0.13843	0.31123	0.61118
0.15565	0.00758	0.14839	0.24125	0.60938
0.1577	0.01136	0.12735	0.24125	0.58413
0.15974	0.00379	0.13621	0.30755	0.58774
0.16179	0.00568	0.12403	0.28545	0.58774
0.16384	0.00379	0.14175	0.27072	0.54447
0.16589	0.00379	0.14396	0.24494	0.54748
0.16794	0.00568	0.11406	0.28361	0.58654
0.16998	0.00189	0.12514	0.25599	0.52704
0.17203	0.01515	0.10963	0.31123	0.57151
0.17408	0.00568	0.13289	0.29282	0.54988
0.17613	0.00379	0.1196	0.26519	0.59195
0.17818	0.00758	0.13068	0.2744	0.57272
0.18022	0.00568	0.11849	0.27808	0.53906
0.18227	0.00189	0.11517	0.25783	0.55349
0.18432	0.00568	0.11296	0.25967	0.53185
0.18637	0.00758	0.10631	0.27072	0.52584
0.18842	0.00189	0.10631	0.28361	0.503
0.19046	0.00379	0.10631	0.27256	0.54387
0.19251	0.00568	0.12182	0.25967	0.53425
0.19456	0.00189	0.11628	0.24125	0.52224
0.19661	0.00568	0.11739	0.28913	0.51623
0.19866	0.00568	0.07309	0.2523	0.53425
0.2007	0.00947	0.09745	0.2744	0.50841
0.20275	0.00189	0.09081	0.24494	0.48918
0.2048	0.00758	0.1041	0.26888	0.52464
0.20685	0.00189	0.11185	0.27256	0.48858
0.2089	0.00379	0.11074	0.23389	0.5012
0.21094	0.00568	0.10188	0.24494	0.48558
0.21299	0.00379	0.1052	0.22284	0.51683
0.21504	0.00189	0.11074	0.27808	0.48137
0.21709	0.00379	0.09192	0.25599	0.49279
0.21914	0.00189	0.09856	0.22468	0.48197
0.22118	0.00189	0.07309	0.21731	0.49519
0.22323	0.00568	0.09413	0.22284	0.46815
0.22528	0.00379	0.07973	0.26151	0.45974
0.22733	0.00947	0.08749	0.22468	0.48678
0.22938	0.00379	0.09635	0.22468	0.42608
0.23142	0.00568	0.07752	0.23204	0.47115
0.23347	0.00568	0.07309	0.23573	0.45853
0.23552	0.00568	0.08416	0.22468	0.44471
0.23757	0.00189	0.06866	0.21547	0.45313
0.23962	0.00379	0.0897	0.2302	0.44892
0.24166	0.00758	0.06977	0.24125	0.46094
0.24371	0.00379	0.07641	0.21915	0.42909
0.24576	0.00758	0.08527	0.25414	0.46755
0.24781	0.00379	0.07863	0.20258	0.42067
0.24986	0.00379	0.07309	0.25046	0.43329
0.2519	0.00758	0.07309	0.22099	0.43089
0.25395	0	0.06645	0.1989	0.42428
0.256	0.00758	0.08084	0.24125	0.4369
0.25805	0.00189	0.0742	0.23573	0.42007
0.2601	0.00379	0.06423	0.18785	0.41707
0.26214	0.00379	0.0598	0.20442	0.42127
0.26419	0.00379	0.07973	0.21363	0.41947
0.26624	0.00758	0.06091	0.19337	0.40024
0.26829	0.00379	0.07863	0.19153	0.40505
0.27034	0.00379	0.08638	0.21363	0.41587
0.27238	0.00379	0.08306	0.22284	0.39964
0.27443	0.00568	0.06091	0.20626	0.40625
0.27648	0.00379	0.06977	0.20074	0.38041
0.27853	0.00947	0.06977	0.20994	0.39844
0.28058	0.00379	0.06312	0.18785	0.39543
0.28262	0.00379	0.06091	0.20626	0.39002
0.28467	0	0.05537	0.18416	0.39543
0.28672	0.00379	0.05648	0.20626	0.39183
0.28877	0.00379	0.06202	0.18048	0.36538
0.29082	0.00379	0.06977	0.19705	0.3756
0.29286	0.00568	0.05648	0.15285	0.38522
0.29491	0.00568	0.0753	0.18969	0.36478
0.29696	0	0.07973	0.17127	0.39243
0.29901	0.00568	0.06202	0.17311	0.36478
0.30106	0	0.06312	0.1639	0.34615
0.3031	0	0.0598	0.18048	0.35577
0.30515	0	0.04651	0.186	0.3738
0.3072	0.00568	0.05205	0.186	0.34916
0.30925	0.00379	0.05316	0.18416	0.34435
0.3113	0	0.05426	0.17127	0.35096
0.31334	0.00189	0.0598	0.1418	0.35938
0.31539	0.00568	0.06423	0.20258	0.35457
0.31744	0	0.06645	0.17495	0.35156
0.31949	0.00189	0.05426	0.1547	0.33293
0.32154	0.00379	0.06202	0.1639	0.34014
0.32358	0.00758	0.06091	0.17311	0.3095
0.32563	0.00189	0.05205	0.16759	0.36719
0.32768	0.00189	0.06755	0.18048	0.35517
0.32973	0.00379	0.04983	0.16759	0.30228
0.33178	0.00189	0.05759	0.17311	0.33173
0.33382	0.00379	0.0753	0.1547	0.32151
0.33587	0.00758	0.05426	0.1639	0.31971
0.33792	0	0.05316	0.16575	0.30649
0.33997	0	0.05205	0.17864	0.30589
0.34202	0.00379	0.04983	0.1639	0.3155
0.34406	0	0.05537	0.21731	0.33353
0.34611	0.00189	0.04762	0.15285	0.29928
0.34816	0.00568	0.06312	0.16943	0.29447
0.35021	0.00189	0.04097	0.13812	0.30709
0.35226	0	0.05537	0.1639	0.3137
0.3543	0.00568	0.05205	0.18416	0.29627
0.35635	0	0.0454	0.1989	0.32272
0.3584	0.00189	0.0443	0.1768	0.30469
0.36045	0	0.05426	0.12523	0.32151
0.3625	0	0.05537	0.1418	0.30048
0.36454	0.00758	0.03654	0.11234	0.28305
0.36659	0.00379	0.04208	0.16759	0.28846
0.36864	0.00189	0.05205	0.1418	0.28846
0.37069	0.00568	0.03101	0.1768	0.30349
0.37274	0.00568	0.03987	0.16575	0.28425
0.37478	0	0.04319	0.14917	0.27764
0.37683	0.00568	0.04097	0.14917	0.29928
0.37888	0.00189	0.04208	0.1418	0.28486
0.38093	0	0.03433	0.17127	0.27404
0.38298	0	0.0454	0.14365	0.26683
0.38502	0.00189	0.03987	0.1547	0.26202
0.38707	0.00568	0.05094	0.14365	0.253
0.38912	0.00568	0.05648	0.17495	0.27704
0.39117	0.00189	0.02879	0.16759	0.28546
0.39322	0.00758	0.03654	0.12891	0.27945
0.39526	0.00379	0.0454	0.12891	0.27825
0.39731	0.00758	0.03544	0.12155	0.28365
0.39936	0	0.04873	0.12891	0.26382
0.40141	0.00379	0.05094	0.1326	0.27885
0.40346	0.00379	0.04762	0.11971	0.26442
0.4055	0.00758	0.03876	0.15285	0.26923
0.40755	0	0.04762	0.13996	0.25781
0.4096	0.00189	0.04651	0.15285	0.26923
0.41165	0.00568	0.04983	0.14365	0.2512
0.4137	0.00189	0.03876	0.15101	0.23498
0.41574	0.00379	0.03433	0.10681	0.2512
0.41779	0.00189	0.03987	0.11971	0.29507
0.41984	0.00379	0.04208	0.15654	0.247
0.42189	0.00568	0.02769	0.11602	0.23858
0.42394	0	0.03987	0.1547	0.2518
0.42598	0.00379	0.04208	0.08656	0.2488
0.42803	0.00189	0.04873	0.09576	0.25481
0.43008	0.00379	0.04651	0.15654	0.25481
0.43213	0.00379	0.0299	0.13812	0.26142
0.43418	0.00379	0.03876	0.11602	0.22476
0.43622	0.00189	0.04097	0.11418	0.22236
0.43827	0.00758	0.03544	0.13628	0.21094
0.44032	0.00189	0.03654	0.15101	0.23798
0.44237	0.00189	0.02326	0.12339	0.24339
0.44442	0	0.03322	0.14549	0.23978
0.44646	0	0.04097	0.12155	0.23197
0.44851	0.00379	0.04762	0.1105	0.22897
0.45056	0	0.02769	0.1418	0.24519
0.45261	0.00379	0.02879	0.14733	0.23798
0.45466	0	0.03433	0.13444	0.22957
0.4567	0	0.04651	0.11418	0.24099
0.45875	0	0.03654	0.12155	0.22776
0.4608	0	0.02658	0.11418	0.22416
0.46285	0.00189	0.03212	0.10313	0.21394
0.4649	0.00379	0.03544	0.12155	0.21454
0.46694	0.00189	0.01883	0.09024	0.23257
0.46899	0	0.04319	0.11234	0.20974
0.47104	0.00189	0.02769	0.12707	0.21695
0.47309	0.00568	0.03322	0.12155	0.22416
0.47514	0	0.0443	0.11602	0.19712
0.47718	0.00379	0.02658	0.11971	0.21815
0.47923	0.00189	0.03433	0.10497	0.23918
0.48128	0.00189	0.0299	0.11602	0.22656
0.48333	0.00947	0.02547	0.10497	0.21334
0.48538	0	0.0299	0.12891	0.22236
0.48742	0.00189	0.03544	0.1326	0.21334
0.48947	0.00568	0.03654	0.11418	0.20373
0.49152	0.00379	0.02769	0.09392	0.20313
0.49357	0	0.03101	0.08656	0.19231
0.49562	0.00379	0.02769	0.10866	0.21154
0.49766	0	0.03212	0.11234	0.21154
0.49971	0	0.02547	0.12155	0.18029
0.50176	0.00189	0.02326	0.11786	0.19892
0.50381	0.00568	0.02879	0.11418	0.21575
0.50586	0.00189	0.03212	0.08103	0.20853
0.5079	0	0.02326	0.09761	0.19892
0.50995	0.00189	0.0299	0.1105	0.16947
0.512	0.00379	0.02769	0.11418	0.19952
0.51405	0.00189	0.02436	0.10866	0.18329
0.5161	0.00379	0.03544	0.11418	0.1863
0.51814	0.00189	0.02326	0.12155	0.20012
0.52019	0.00568	0.01772	0.12523	0.1893
0.52224	0.00189	0.0299	0.10866	0.19171
0.52429	0.00189	0.0299	0.11234	0.19411
0.52634	0.00758	0.04762	0.1105	0.19411
0.52838	0.00379	0.01993	0.12155	0.19111
0.53043	0.00189	0.03765	0.10129	0.1887
0.53248	0.00758	0.02436	0.10681	0.16346
0.53453	0.00379	0.02769	0.08471	0.1845
0.53658	0.00189	0.03101	0.12339	0.17728
0.53862	0.00379	0.02215	0.10866	0.1887
0.54067	0	0.03654	0.0884	0.16767
0.54272	0.00379	0.01883	0.11234	0.18089
0.54477	0.00189	0.03654	0.08471	0.17188
0.54682	0.00189	0.03322	0.09576	0.16767
0.54886	0.00189	0.01661	0.09945	0.16587
0.55091	0.00189	0.02215	0.10313	0.17849
0.55296	0.00568	0.02104	0.09208	0.17067
0.55501	0.00189	0.02215	0.09576	0.17608
0.55706	0	0.0299	0.08471	0.1869
0.5591	0.00947	0.02436	0.10497	0.17428
0.56115	0.00379	0.02769	0.09576	0.16106
0.5632	0	0.01883	0.09208	0.16707
0.56525	0.00568	0.02769	0.08287	0.17067
0.5673	0.00568	0.01993	0.08287	0.16767
0.56934	0.00379	0.03654	0.07366	0.17188
0.57139	0	0.02326	0.12155	0.15745
0.57344	0.00189	0.02547	0.0884	0.17909
0.57549	0.00568	0.01993	0.09392	0.15865
0.57754	0.00189	0.02326	0.07919	0.15685
0.57958	0	0.02879	0.08656	0.16827
0.58163	0.00189	0.02436	0.08103	0.17067
0.58368	0.00379	0.02215	0.0884	0.15084
0.58573	0.00189	0.03322	0.08656	0.16887
0.58778	0.00189	0.02547	0.09576	0.15805
0.58982	0.00379	0.03212	0.06262	0.15204
0.59187	0.00189	0.01883	0.08471	0.15986
0.59392	0	0.01993	0.07919	0.16106
0.59597	0.00379	0.01661	0.09945	0.15445
0.59802	0.00568	0.02436	0.08287	0.14303
0.60006	0	0.02436	0.08471	0.16346
0.60211	0	0.01993	0.09761	0.1869
0.60416	0.00758	0.01993	0.08471	0.15925
0.60621	0.01136	0.0155	0.06998	0.14964
0.60826	0.00189	0.01661	0.09024	0.14423
0.6103	0.00379	0.02104	0.09576	0.14303
0.61235	0.00189	0.01661	0.05893	0.16406
0.6144	0.00189	0.02769	0.07182	0.14303
0.61645	0.00568	0.01883	0.06814	0.16767
0.6185	0	0.02436	0.08656	0.14603
0.62054	0.00189	0.01883	0.08287	0.14002
0.62259	0.00189	0.02658	0.09576	0.15084
0.62464	0.00189	0.01772	0.0663	0.13522
0.62669	0	0.01772	0.07919	0.15084
0.62874	0.00379	0.02215	0.08656	0.125
0.63078	0	0.01218	0.10313	0.15385
0.63283	0.00568	0.01329	0.04604	0.14543
0.63488	0.00379	0.02436	0.08471	0.14543
0.63693	0.00189	0.01993	0.07182	0.14243
0.63898	0.00379	0.02104	0.07919	0.16106
0.64102	0.00189	0.02215	0.07919	0.1274
0.64307	0.00189	0.01772	0.09024	0.14183
0.64512	0.00189	0.02104	0.06998	0.12019
0.64717	0.00379	0.01993	0.05893	0.13822
0.64922	0.00568	0.02879	0.05893	0.13822
0.65126	0	0.00664	0.09945	0.11719
0.65331	0.00189	0.0155	0.07366	0.13882
0.65536	0.00379	0.01772	0.06262	0.125
0.65741	0.00189	0.01772	0.07735	0.14303
0.65946	0.00189	0.01772	0.07919	0.14183
0.6615	0.00379	0.02104	0.08103	0.13582
0.66355	0.00189	0.0155	0.07919	0.13281
0.6656	0	0.01107	0.0884	0.13281
0.66765	0	0.02547	0.08103	0.13942
0.6697	0	0.01993	0.06077	0.1256
0.67174	0	0.01883	0.05893	0.14063
0.67379	0	0.01329	0.05341	0.12921
0.67584	0.00568	0.02215	0.07919	0.1262
0.67789	0.00189	0.01772	0.0884	0.12861
0.67994	0.00189	0.01772	0.0663	0.11118
0.68198	0.00189	0.02326	0.05525	0.1238
0.68403	0.00189	0.02326	0.09024	0.11899
0.68608	0.00189	0.02104	0.07182	0.14663
0.68813	0.00189	0.01772	0.06262	0.1238
0.69018	0.00189	0.02215	0.07735	0.12139
0.69222	0.00379	0.0155	0.07182	0.10877
0.69427	0.00189	0.01993	0.06262	0.12861
0.69632	0.00379	0.0155	0.05893	0.12981
0.69837	0	0.02215	0.05525	0.12139
0.70042	0.00189	0.02436	0.06262	0.1244
0.70246	0.00379	0.02104	0.07551	0.11659
0.70451	0.00379	0.01661	0.06814	0.122
0.70656	0	0.01329	0.06814	0.125
0.70861	0.00568	0.01218	0.10497	0.11719
0.71066	0.00189	0.01993	0.06814	0.1226
0.7127	0.00189	0.01883	0.03683	0.1244
0.71475	0.00189	0.02215	0.04604	0.10998
0.7168	0	0.01883	0.06077	0.11058
0.71885	0.00379	0.03212	0.05157	0.11418
0.7209	0.00189	0.01107	0.04972	0.10877
0.72294	0	0.02436	0.05341	0.11478
0.72499	0.00568	0.02215	0.05893	0.11839
0.72704	0.00189	0.01993	0.07366	0.11058
0.72909	0	0.01329	0.05893	0.09916
0.73114	0.00568	0.0144	0.05341	0.1274
0.73318	0.00758	0.02769	0.05341	0.10577
0.73523	0.00189	0.02104	0.06262	0.10877
0.73728	0.00568	0.02104	0.0663	0.10998
0.73933	0.00189	0.01772	0.06446	0.10036
0.74138	0	0.01993	0.05157	0.11058
0.74342	0.00379	0.00997	0.04236	0.11418
0.74547	0.00379	0.01993	0.04972	0.11478
0.74752	0.00379	0.02215	0.06077	0.10877
0.74957	0.00379	0.01993	0.06077	0.10998
0.75162	0.00379	0.01329	0.05893	0.10577
0.75366	0.00189	0.0155	0.05157	0.10337
0.75571	0	0.01661	0.04052	0.09014
0.75776	0	0.0144	0.04972	0.10276
0.75981	0.00189	0.0144	0.06814	0.09976
0.76186	0.00189	0.01883	0.06446	0.10276
0.7639	0	0.01107	0.04788	0.10938
0.76595	0	0.01107	0.0663	0.10697
0.768	0.00189	0.0155	0.06077	0.10998
0.77005	0.00379	0.01661	0.04788	0.10276
0.7721	0	0.02104	0.05341	0.09796
0.77414	0.00758	0.0144	0.04236	0.10096
0.77619	0.00189	0.0155	0.04788	0.09976
0.77824	0	0.01993	0.06998	0.09555
0.78029	0	0.01107	0.04788	0.08834
0.78234	0	0.0144	0.04788	0.08954
0.78438	0.00568	0.02326	0.06077	0.08774
0.78643	0.00189	0.01772	0.05709	0.10577
0.78848	0	0.01772	0.04236	0.10096
0.79053	0.00189	0.01661	0.0442	0.09675
0.79258	0	0.01772	0.07551	0.09916
0.79462	0.00568	0.00886	0.04052	0.09195
0.79667	0.00189	0.00997	0.05341	0.10457
0.79872	0	0.01329	0.04788	0.10156
0.80077	0	0.0144	0.0442	0.08474
0.80282	0.00758	0.01993	0.04052	0.09135
0.80486	0	0.0155	0.05525	0.09615
0.80691	0.00189	0.0155	0.0442	0.10817
0.80896	0	0.01883	0.05525	0.08353
0.81101	0.00189	0.01993	0.05157	0.10517
0.81306	0.00189	0.01107	0.04972	0.08474
0.8151	0.00379	0.01661	0.05709	0.10457
0.81715	0.00189	0.01329	0.06998	0.08594
0.8192	0.00189	0.01883	0.05893	0.09435
0.82125	0	0.0155	0.03499	0.10096
0.8233	0.00189	0.00664	0.05525	0.08654
0.82534	0	0.01107	0.05893	0.09195
0.82739	0	0.01218	0.03683	0.09435
0.82944	0	0.0155	0.04788	0.10156
0.83149	0.00189	0.01772	0.04236	0.09495
0.83354	0	0.02104	0.04604	0.10517
0.83558	0.00189	0.00997	0.03867	0.08594
0.83763	0.00568	0.00886	0.04236	0.09916
0.83968	0.00189	0.00886	0.0442	0.09375
0.84173	0.00189	0.0155	0.0442	0.07031
0.84378	0	0.01329	0.0442	0.08113
0.84582	0.00568	0.0144	0.04052	0.08353
0.84787	0.00568	0.01218	0.04052	0.08474
0.84992	0.00189	0.00443	0.04236	0.07873
0.85197	0.00189	0.01107	0.05893	0.07813
0.85402	0	0.0144	0.04604	0.08534
0.85606	0.00379	0.01329	0.04236	0.08353
0.85811	0	0.00775	0.04236	0.07933
0.86016	0	0.00664	0.05893	0.09014
0.86221	0	0.00997	0.06262	0.08173
0.86426	0.00379	0.0155	0.03683	0.08894
0.8663	0	0.0155	0.04236	0.07632
0.86835	0.00189	0.0155	0.05341	0.07692
0.8704	0.00189	0.0144	0.04236	0.08774
0.87245	0	0.01661	0.05157	0.09315
0.8745	0.00189	0.01329	0.05893	0.08293
0.87654	0.00189	0.01661	0.04052	0.07752
0.87859	0.00189	0.01329	0.04972	0.08594
0.88064	0.00189	0.01218	0.06077	0.08233
0.88269	0	0.0155	0.03683	0.08173
0.88474	0	0.0144	0.0442	0.07031
0.88678	0	0.01772	0.05525	0.07933
0.88883	0.00189	0.00997	0.04236	0.08894
0.89088	0.00379	0.01218	0.03499	0.07512
0.89293	0.00568	0.00886	0.04972	0.06911
0.89498	0.00379	0.0144	0.04052	0.06851
0.89702	0	0.00997	0.03499	0.08413
0.89907	0.00189	0.0144	0.04052	0.07212
0.90112	0.00189	0.01218	0.03867	0.08233
0.90317	0.00568	0.01218	0.05709	0.08714
0.90522	0.00189	0.01218	0.05341	0.07452
0.90726	0.00379	0.01661	0.04604	0.08113
0.90931	0.00568	0.01661	0.04604	0.08534
0.91136	0.00379	0.01329	0.04052	0.06611
0.91341	0.00379	0.01661	0.04788	0.07813
0.91546	0.00189	0.00997	0.04236	0.07272
0.9175	0.00189	0.0144	0.03867	0.07272
0.91955	0.00189	0.00554	0.03683	0.0637
0.9216	0.00758	0.01107	0.03315	0.07332
0.92365	0	0.01218	0.02947	0.08413
0.9257	0.00189	0.00886	0.03867	0.06791
0.92774	0	0.00221	0.02762	0.07031
0.92979	0	0.01218	0.03315	0.08534
0.93184	0.00758	0.01218	0.04972	0.06731
0.93389	0.00189	0.00997	0.04052	0.0643
0.93594	0.00189	0.01993	0.02762	0.07572
0.93798	0.00568	0.01993	0.06262	0.06611
0.94003	0	0.00775	0.04052	0.06791
0.94208	0	0.01218	0.03315	0.07692
0.94413	0	0.00886	0.03683	0.0649
0.94618	0.00379	0.00997	0.04604	0.07272
0.94822	0.00189	0.00997	0.04236	0.05709
0.95027	0.00379	0.0144	0.03867	0.06971
0.95232	0.00379	0.01107	0.05525	0.0637
0.95437	0.00189	0.00775	0.0442	0.07272
0.95642	0.00568	0.01218	0.03315	0.07031
0.95846	0	0.01218	0.05157	0.06611
0.96051	0.00379	0.00997	0.0442	0.06851
0.96256	0	0.00997	0.04236	0.06731
0.96461	0	0.0144	0.04236	0.05349
0.96666	0.00568	0.00664	0.03867	0.05529
0.9687	0.00947	0.01218	0.04236	0.0625
0.97075	0	0.0144	0.03683	0.0643
0.9728	0	0.00554	0.03315	0.06731
0.97485	0.00189	0.01107	0.05157	0.07572
0.9769	0	0.00886	0.02394	0.0637
0.97894	0.00189	0.00997	0.03131	0.06611
0.98099	0.00568	0.01218	0.02762	0.0637
0.98304	0	0.00886	0.04604	0.0631
0.98509	0	0.00775	0.03867	0.07272
0.98714	0.00379	0.01218	0.03683	0.0655
0.98918	0.00189	0.00554	0.03867	0.0613
0.99123	0.00568	0.0155	0.03683	0.0607
0.99328	0.00379	0.01218	0.04788	0.0643
0.99533	0.00189	0.00886	0.04052	0.0595
0.99738	0.00189	0.00664	0.03683	0.05409
0.99942	0.00189	0.00997	0.02394	0.06971
1.00147	0.00189	0.01107	0.04052	0.06851
1.00352	0.00379	0.00664	0.02762	0.05769
1.00557	0.00379	0.01107	0.04604	0.0595
1.00762	0.00189	0.00775	0.03499	0.06731
1.00966	0	0.01107	0.05341	0.05709
1.01171	0	0.00664	0.04236	0.06911
1.01376	0.00189	0.00664	0.03315	0.05709
1.01581	0	0.00886	0.03499	0.0637
1.01786	0	0.00886	0.03499	0.04808
1.0199	0	0.01107	0.01657	0.05469
1.02195	0.00189	0.00775	0.03131	0.06671
1.024	0.00189	0.01107	0.04236	0.05709
1.02605	0	0.01218	0.02762	0.0595
1.0281	0.00758	0.00443	0.04052	0.06791
1.03014	0.00189	0.00443	0.0221	0.05709
1.03219	0.00189	0.00332	0.02578	0.0625
1.03424	0.00189	0.00664	0.02026	0.05228
1.03629	0	0.00554	0.0221	0.05228
1.03834	0	0.00664	0.03131	0.05108
1.04038	0.01326	0.00664	0.03315	0.05709
1.04243	0.00189	0.00775	0.03315	0.05469
1.04448	0.00189	0.00775	0.02947	0.04688
1.04653	0	0.0144	0.03131	0.04748
1.04858	0.00758	0.00554	0.03499	0.0637
1.05062	0.00379	0.0144	0.03499	0.05589
1.05267	0.00189	0.00886	0.02578	0.05769
1.05472	0.00189	0.00554	0.0442	0.05349
1.05677	0	0.00997	0.04052	0.05288
1.05882	0.00379	0.00664	0.03131	0.05409
1.06086	0	0.00664	0.0442	0.05649
1.06291	0.00379	0.00332	0.01657	0.05589
1.06496	0	0.00775	0.03315	0.05048
1.06701	0	0.01218	0.04052	0.04868
1.06906	0.00758	0.0144	0.02947	0.05829
1.0711	0.00189	0.0155	0.02394	0.05469
1.07315	0.00379	0.01218	0.03683	0.04267
1.0752	0.00379	0.00332	0.03315	0.05349
1.07725	0.00189	0.00775	0.02394	0.05228
1.0793	0.00379	0.01218	0.05525	0.04087
1.08134	0.00379	0.00886	0.0221	0.05349
1.08339	0.00379	0.0144	0.0221	0.05409
1.08544	0.00189	0.00997	0.03131	0.05589
1.08749	0.00189	0.00997	0.02762	0.04988
1.08954	0.00189	0.00775	0.02578	0.05288
1.09158	0.00947	0.00775	0.02947	0.04688
1.09363	0.00189	0.00332	0.02394	0.04808
1.09568	0	0.00997	0.01473	0.05589
1.09773	0	0.00554	0.01657	0.04988
1.09978	0.00189	0.00997	0.02762	0.04808
1.10182	0.00189	0.00886	0.04972	0.04868
1.10387	0.00189	0.01107	0.0221	0.05829
1.10592	0	0.00886	0.02762	0.04447
1.10797	0.00189	0.01107	0.02394	0.04567
1.11002	0.00379	0.00997	0.02947	0.04627
1.11206	0	0.00554	0.03499	0.04567
1.11411	0.00189	0.00332	0.05157	0.04928
1.11616	0.00568	0.00554	0.02947	0.04387
1.11821	0	0.01107	0.03131	0.04507
1.12026	0.00189	0.00886	0.04052	0.04688
1.1223	0.00379	0.00221	0.02947	0.04748
1.12435	0.00379	0.01107	0.01842	0.04327
1.1264	0	0.00443	0.0221	0.05349
1.12845	0.00189	0.00554	0.03131	0.03546
1.1305	0.00189	0.00775	0.02394	0.04627
1.13254	0.00379	0.00443	0.02026	0.04868
1.13459	0	0.00997	0.01289	0.04507
1.13664	0.00189	0.00554	0.02762	0.05168
1.13869	0	0.00997	0.03499	0.04507
1.14074	0.00379	0.00886	0.02947	0.05108
1.14278	0.00379	0.00554	0.02947	0.04267
1.14483	0	0.00775	0.02026	0.04748
1.14688	0.00568	0	0.02394	0.03666
1.14893	0.00189	0.00443	0.02578	0.04567
1.15098	0.00189	0.00997	0.02762	0.04748
1.15302	0.00568	0.0144	0.01842	0.04267
1.15507	0.00568	0.00886	0.02394	0.05529
1.15712	0.00189	0.00775	0.02762	0.04748
1.15917	0.00189	0.00443	0.0221	0.04026
1.16122	0.00189	0.00997	0.03499	0.04567
1.16326	0.00379	0.00997	0.02026	0.04988
1.16531	0.00189	0.00332	0.02578	0.04087
1.16736	0	0.00443	0.02762	0.04026
1.16941	0	0.00332	0.02762	0.04627
1.17146	0.00189	0.00664	0.01473	0.03666
1.1735	0.00189	0.01107	0.01657	0.03666
1.17555	0	0.00775	0.0221	0.04207
1.1776	0.00189	0.00997	0.0221	0.05048
1.17965	0	0.00554	0.01842	0.05108
1.1817	0.00189	0.00997	0.02394	0.03245
1.18374	0	0.00554	0.01842	0.03726
1.18579	0.00189	0.00997	0.02947	0.04387
1.18784	0.00189	0.00997	0.05157	0.04147
1.18989	0	0.00443	0.03499	0.04087
1.19194	0.00189	0.00554	0.01842	0.05108
1.19398	0.00189	0.00554	0.01842	0.03846
1.19603	0.00189	0.00775	0.01842	0.03606
1.19808	0	0.00664	0.01842	0.04688
1.20013	0.00379	0.00554	0.02578	0.04267
1.20218	0.00189	0.00554	0.02947	0.04688
1.20422	0	0.00554	0.01657	0.05409
1.20627	0	0.00554	0.03131	0.03546
1.20832	0.00379	0.00221	0.01473	0.03606
1.21037	0.00189	0.00332	0.02762	0.04988
1.21242	0.00379	0.00443	0.01842	0.04087
1.21446	0.00189	0.00775	0.01657	0.04567
1.21651	0.00568	0.00221	0.02762	0.04387
1.21856	0.00379	0.00664	0.0221	0.04207
1.22061	0	0.00664	0.02394	0.04026
1.22266	0.00189	0.01107	0.02394	0.03966
1.2247	0	0.00664	0.02578	0.04507
1.22675	0	0.00554	0.0221	0.03726
1.2288	0.00379	0.00443	0.0221	0.04026
1.23085	0	0.00443	0.01657	0.03365
1.2329	0.00379	0.00443	0.02026	0.03966
1.23494	0.00379	0.00554	0.01289	0.03786
1.23699	0.00568	0.00664	0.02762	0.03846
1.23904	0.00947	0.00443	0.02762	0.04748
1.24109	0.00189	0.00554	0.01657	0.04147
1.24314	0	0.01107	0.0221	0.04627
1.24518	0	0.00554	0.03867	0.04207
1.24723	0.00189	0.00775	0.02394	0.03606
1.24928	0	0.00554	0.02026	0.03546
1.25133	0.00379	0.00443	0.02026	0.03966
1.25338	0	0.00554	0.02578	0.03125
1.25542	0.00189	0.00997	0.03499	0.03906
1.25747	0.00758	0.00664	0.02026	0.03606
1.25952	0.00568	0.00221	0.01657	0.04327
1.26157	0.00189	0.00997	0.00921	0.03726
1.26362	0.00568	0.00886	0.01473	0.04267
1.26566	0.00189	0.00997	0.02026	0.04207
1.26771	0.00189	0.0155	0.01657	0.03486
1.26976	0.00568	0.00332	0.02762	0.03245
1.27181	0.00379	0.00332	0.02026	0.04988
1.27386	0.00379	0.00443	0.01842	0.03365
1.2759	0.00189	0.01107	0.02394	0.04147
1.27795	0	0.00443	0.02578	0.03546
1.28	0	0.00554	0.0221	0.03666
1.28205	0	0.00664	0.01473	0.03305
1.2841	0	0.00886	0.02394	0.04387
1.28614	0.00189	0.00664	0.01105	0.02764
1.28819	0	0.01218	0.01289	0.02825
1.29024	0.00189	0.00554	0.02026	0.04507
1.29229	0.00568	0.00443	0.0221	0.03666
1.29434	0	0.00554	0.01657	0.04627
1.29638	0	0.00332	0.02578	0.03726
1.29843	0.00379	0.01107	0.01473	0.04087
1.30048	0	0.00997	0.01842	0.03245
1.30253	0	0.00886	0.02026	0.02584
1.30458	0.00379	0.00886	0.02762	0.03606
1.30662	0	0.00443	0.00921	0.03185
1.30867	0.00189	0.00443	0.01289	0.03425
1.31072	0	0.00664	0.01289	0.02644
1.31277	0	0.00886	0.01842	0.03365
1.31482	0.00568	0.00443	0.01657	0.02524
1.31686	0.00947	0.00997	0.03499	0.03425
1.31891	0	0.00443	0.01105	0.02284
1.32096	0.00379	0.01107	0.01657	0.03305
1.32301	0.00189	0.00554	0.02026	0.03125
1.32506	0	0.00443	0.02026	0.03305
1.3271	0.00189	0.00775	0.01473	0.02704
1.32915	0	0.00332	0.01842	0.03666
1.3312	0.00189	0.00997	0.02578	0.02945
1.33325	0	0.00664	0.01842	0.03546
1.3353	0	0.00554	0.02394	0.03425
1.33734	0	0.00332	0.01105	0.03005
1.33939	0.00189	0.00554	0.02026	0.03185
1.34144	0.00189	0.00332	0.0221	0.02945
1.34349	0.00189	0.00775	0.02394	0.02885
1.34554	0.00379	0.00554	0.02394	0.03005
1.34758	0	0.00221	0.01473	0.03966
1.34963	0.00189	0.00332	0.02026	0.03245
1.35168	0	0.00554	0.01289	0.03305
1.35373	0	0.00664	0.00737	0.03065
1.35578	0.00379	0.00554	0.02762	0.02163
1.35782	0.00568	0.00443	0.01842	0.03005
1.35987	0.00189	0.00664	0.0221	0.03305
1.36192	0	0.00775	0.0221	0.03546
1.36397	0.00189	0.00221	0.01842	0.02885
1.36602	0.00568	0.00997	0.02394	0.03125
1.36806	0	0.00111	0.02394	0.03425
1.37011	0.00189	0.00664	0.03131	0.02644
1.37216	0	0.00664	0.00737	0.02825
1.37421	0.00379	0.00554	0.00737	0.03005
1.37626	0	0.00554	0.02026	0.02764
1.3783	0.00189	0.00332	0.01473	0.02584
1.38035	0.00568	0.0144	0.01657	0.02885
1.3824	0.00189	0.00443	0.0221	0.03185
1.38445	0	0.00554	0.01289	0.02704
1.3865	0.00758	0.00443	0.00921	0.03606
1.38854	0.00189	0.00221	0.01473	0.02764
1.39059	0.00189	0.00332	0.01289	0.02885
1.39264	0.00189	0.00554	0.01289	0.02163
1.39469	0.00189	0.00997	0.01473	0.02464
1.39674	0.00189	0.00332	0.00921	0.02704
1.39878	0	0.00997	0.03499	0.03906
1.40083	0.00379	0.00664	0.02762	0.03065
1.40288	0	0.00554	0.00921	0.02344
1.40493	0.00189	0.00443	0.02394	0.02163
1.40698	0.00189	0.00443	0.01657	0.02704
1.40902	0	0.00443	0.00552	0.03125
1.41107	0.00189	0.00332	0.02026	0.02644
1.41312	0.00379	0.00221	0.01473	0.02644
1.41517	0.00189	0.00332	0.02578	0.02464
1.41722	0.00189	0.00111	0.0221	0.02764
1.41926	0	0.00332	0.01289	0.03005
1.42131	0.00189	0.00111	0.01842	0.03245
1.42336	0.00189	0.00443	0.00921	0.03125
1.42541	0.00189	0.00111	0.02026	0.02163
1.42746	0	0.00664	0.01289	0.01863
1.4295	0	0.00332	0.01842	0.03065
1.43155	0.00379	0.00554	0.02394	0.03005
1.4336	0.00379	0.00443	0.0221	0.03245
1.43565	0.00189	0.00443	0.00737	0.03125
1.4377	0	0.00664	0.02026	0.02644
1.43974	0	0.00554	0.01842	0.02704
1.44179	0.00189	0.00443	0.01289	0.02825
1.44384	0.00379	0.00443	0.01105	0.03245
1.44589	0	0.00221	0.01657	0.03005
1.44794	0.00189	0.00554	0.01842	0.02464
1.44998	0.00189	0.00221	0.02026	0.03125
1.45203	0	0.00332	0.00552	0.03125
1.45408	0.00379	0.00997	0.00921	0.02524
1.45613	0	0.00664	0.02762	0.02163
1.45818	0.00189	0.00332	0.01473	0.02103
1.46022	0.00568	0.00221	0.0221	0.03185
1.46227	0.00189	0.00332	0.01289	0.02825
1.46432	0	0.00443	0.01473	0.01923
1.46637	0	0.00443	0.00737	0.02163
1.46842	0.00189	0.00332	0.01105	0.02885
1.47046	0.00189	0.00554	0.00552	0.02103
1.47251	0	0.00332	0.01473	0.02764
1.47456	0.00379	0.00775	0.00737	0.01923
1.47661	0.00189	0.00664	0.00368	0.02103
1.47866	0.00568	0	0.01289	0.02404
1.4807	0	0.00664	0.01289	0.02524
1.48275	0.00379	0.00443	0.01842	0.02344
1.4848	0.00379	0.00221	0.01105	0.02344
1.48685	0.00189	0.00111	0.02578	0.01983
1.4889	0.00379	0.00554	0.01473	0.01803
1.49094	0.00189	0.00111	0.00737	0.03065
1.49299	0.00379	0.00443	0.02026	0.02163
1.49504	0.00379	0.00775	0.0221	0.02103
1.49709	0	0.00443	0.00921	0.03365
1.49914	0	0	0.00552	0.03065
1.50118	0	0.00554	0.01473	0.02524
1.50323	0.00189	0	0.01105	0.02704
1.50528	0	0.00221	0.01473	0.02043
1.50733	0.00379	0.00664	0.00737	0.01502
1.50938	0.00379	0.00221	0.00921	0.01382
1.51142	0	0.00332	0.01105	0.02704
1.51347	0.00379	0.00664	0.01473	0.02825
1.51552	0.00379	0.00554	0.00921	0.01683
1.51757	0.00758	0.00332	0.00921	0.02344
1.51962	0	0.00332	0.01473	0.02103
1.52166	0	0.00554	0.01105	0.02163
1.52371	0.00189	0.00775	0.02578	0.01683
1.52576	0	0.00443	0.01657	0.02464
1.52781	0	0.00664	0.0221	0.02344
1.52986	0.00189	0.00554	0.00737	0.02103
1.5319	0.00189	0.00775	0.01657	0.02344
1.53395	0	0.00664	0.00737	0.02344
1.536	0.00189	0.00664	0.00368	0.02584
1.53805	0	0.00111	0.00737	0.02404
1.5401	0.00189	0.00443	0.01105	0.01683
1.54214	0	0.00221	0.01105	0.02163
1.54419	0	0.00664	0.01105	0.02284
1.54624	0.00189	0.00664	0.01289	0.02404
1.54829	0.00379	0.00332	0.00737	0.02163
1.55034	0.00189	0.00775	0.01289	0.01983
1.55238	0.00568	0.00886	0.01473	0.02163
1.55443	0.00379	0.00554	0.01289	0.02043
1.55648	0.00568	0.00443	0.01105	0.02464
1.55853	0.00379	0.00443	0.01473	0.02404
1.56058	0	0.00111	0.01289	0.02043
1.56262	0.00379	0.01329	0.00921	0.02404
1.56467	0	0.00443	0.01473	0.02404
1.56672	0.00379	0.00443	0.00737	0.02644
1.56877	0.00189	0.00221	0.00552	0.02464
1.57082	0	0.00332	0.00921	0.02103
1.57286	0.00189	0.00221	0.02394	0.02284
1.57491	0.00189	0.00443	0.01473	0.01623
1.57696	0.00189	0.00221	0.0221	0.01863
1.57901	0.00189	0.00332	0.01289	0.02103
1.58106	0	0.00554	0.00552	0.02224
1.5831	0.00189	0.00111	0.00552	0.01683
1.58515	0.00758	0.00554	0.00921	0.02224
1.5872	0.00379	0.00332	0.00552	0.02524
1.58925	0.00379	0.00443	0.01105	0.01803
1.5913	0.00189	0.00221	0.01105	0.01743
1.59334	0.00379	0.00664	0.00737	0.02224
1.59539	0	0.00111	0.00737	0.01983
1.59744	0.00189	0.00775	0.00921	0.01923
1.59949	0	0.00221	0.00552	0.01623
1.60154	0.00379	0.00664	0.00552	0.03065
1.60358	0.00189	0.00221	0.01473	0.01923
1.60563	0.00379	0.00443	0.00921	0.01923
1.60768	0.00189	0.00886	0.00737	0.02043
1.60973	0.00189	0.00332	0.00737	0.01863
1.61178	0.00189	0.00332	0.00921	0.02103
1.61382	0	0.00221	0.01105	0.02103
1.61587	0.00379	0.00332	0.00737	0.01623
1.61792	0	0.00443	0.00737	0.02524
1.61997	0	0.00554	0.01289	0.02404
1.62202	0.00379	0.00775	0.00921	0.01683
1.62406	0.00189	0.00554	0.01473	0.01863
1.62611	0.00758	0.00111	0.01289	0.02704
1.62816	0	0.00443	0.00552	0.01803
1.63021	0	0.00554	0.00921	0.01803
1.63226	0.00189	0.00221	0.00184	0.02163
1.6343	0.00379	0.00111	0.01289	0.01743
1.63635	0.00189	0.00332	0.00552	0.01983
1.6384	0.00189	0.00443	0.01289	0.02584
1.64045	0.00379	0.00111	0.02026	0.01563
1.6425	0	0.00443	0.01289	0.01743
1.64454	0.00379	0.00332	0.00921	0.01803
1.64659	0	0.00664	0.01289	0.02524
1.64864	0	0.00443	0.00368	0.01983
1.65069	0.00568	0.00443	0.00552	0.01683
1.65274	0.00189	0	0.01842	0.01623
1.65478	0.00189	0.00554	0.01473	0.02284
1.65683	0.00568	0.00332	0.00552	0.02043
1.65888	0.00189	0.00111	0.01473	0.01142
1.66093	0.00379	0.00443	0.01473	0.01502
1.66298	0.00189	0.00443	0.01105	0.02043
1.66502	0.00189	0.00221	0.02026	0.01502
1.66707	0.00189	0.00221	0.0221	0.01863
1.66912	0.00568	0.00111	0.00368	0.02224
1.67117	0.00568	0.00443	0.01473	0.01863
1.67322	0	0.00332	0.01105	0.01623
1.67526	0.00568	0.00221	0.01657	0.02224
1.67731	0.00189	0.00554	0.01473	0.01683
1.67936	0.00379	0.00332	0.01473	0.01683
1.68141	0.00758	0.00443	0.00552	0.01683
1.68346	0.00189	0.00554	0.01289	0.01803
1.6855	0.00758	0.00554	0.00552	0.02163
1.68755	0.00189	0.00111	0.00737	0.01322
1.6896	0.00189	0.00111	0.01105	0.02224
1.69165	0.00189	0.00221	0.01105	0.02163
1.6937	0.00189	0.00664	0.00921	0.01923
1.69574	0	0.00443	0.01289	0.01743
1.69779	0	0.00221	0.00737	0.01683
1.69984	0.00568	0.00332	0.01473	0.01983
1.70189	0	0.00221	0.01105	0.02103
1.70394	0.00758	0.00111	0.00552	0.02163
1.70598	0	0.00332	0.00921	0.02224
1.70803	0.00189	0.00332	0.00921	0.01803
1.71008	0	0.00775	0.01105	0.01983
1.71213	0.00379	0.00221	0.01105	0.01923
1.71418	0.00189	0.00554	0.01289	0.01863
1.71622	0.00189	0.00111	0.01105	0.01743
1.71827	0	0.00443	0.00552	0.01803
1.72032	0	0.00554	0.00368	0.01683
1.72237	0	0.00332	0.00921	0.01923
1.72442	0	0.00111	0.01289	0.01863
1.72646	0.00189	0.00664	0.00921	0.01923
1.72851	0.00189	0.00332	0.01473	0.02464
1.73056	0.00189	0.00886	0.00737	0.02103
1.73261	0.00379	0.00332	0.00737	0.01502
1.73466	0.00568	0.00221	0.01289	0.01743
1.7367	0	0.00221	0.00737	0.01623
1.73875	0.00568	0.00111	0.01657	0.01743
1.7408	0.00379	0.00554	0.01105	0.02043
1.74285	0.00568	0.00332	0.00921	0.02344
1.7449	0.00379	0.00111	0.00921	0.01563
1.74694	0.00379	0.00443	0.00368	0.01983
1.74899	0	0.00111	0.00921	0.01262
1.75104	0.00189	0.00443	0.00737	0.01563
1.75309	0.00568	0.00221	0.01657	0.01262
1.75514	0.00379	0.00443	0.01105	0.01623
1.75718	0.00379	0.00332	0.01289	0.01382
1.75923	0.00189	0.00221	0.00552	0.01442
1.76128	0.00568	0.00775	0.01657	0.02344
1.76333	0	0.00332	0.01105	0.01563
1.76538	0.00947	0.00221	0.01842	0.01262
1.76742	0.00758	0.00221	0.00921	0.01382
1.76947	0	0.00664	0.01289	0.01623
1.77152	0.00379	0.00443	0.00921	0.01202
1.77357	0.00189	0	0.01105	0.01803
1.77562	0.00379	0.00332	0.00552	0.02284
1.77766	0.00189	0.00443	0.00737	0.01442
1.77971	0	0.00111	0.00552	0.02224
1.78176	0.00568	0.00111	0.00368	0.01502
1.78381	0.00189	0.00332	0.00184	0.01322
1.78586	0.00379	0.00111	0.00552	0.01442
1.7879	0.00189	0.00111	0.01473	0.02103
1.78995	0.00189	0.00111	0.0221	0.01623
1.792	0.00189	0.00554	0.00552	0.00962
1.79405	0.00189	0.00664	0.00368	0.01743
1.7961	0.00189	0.00443	0.01657	0.01502
1.79814	0	0.00332	0.00921	0.00962
1.80019	0	0.00664	0.01105	0.01623
1.80224	0.00568	0.00775	0.00552	0.01683
1.80429	0.00379	0.00221	0.01105	0.01623
1.80634	0	0.00332	0.01105	0.01022
1.80838	0.00189	0.00554	0.01657	0.01382
1.81043	0.00568	0.00221	0.01473	0.01382
1.81248	0.00189	0.00111	0.00737	0.01202
1.81453	0	0.00221	0.00552	0.00901
1.81658	0.00189	0.00443	0.00921	0.01142
1.81862	0.00758	0.00111	0.00552	0.02284
1.82067	0.00189	0.00221	0	0.01502
1.82272	0	0.00332	0.01289	0.01683
1.82477	0.00379	0.00332	0.00552	0.01502
1.82682	0.00568	0	0.00368	0.01563
1.82886	0.00189	0.00554	0.01473	0.01382
1.83091	0.00379	0.00775	0.00737	0.01022
1.83296	0.00189	0.00221	0.00552	0.01322
1.83501	0.00189	0.00554	0.00737	0.01623
1.83706	0.00189	0.00443	0.01105	0.01082
1.8391	0.00189	0.00221	0.00737	0.00841
1.84115	0.00379	0.00443	0.01473	0.01262
1.8432	0.00379	0.00111	0.01105	0.01623
1.84525	0	0.00554	0.00921	0.01382
1.8473	0.00189	0.00554	0.00737	0.01442
1.84934	0.00189	0.00443	0.01105	0.01683
1.85139	0.00379	0.00554	0.00737	0.01442
1.85344	0.00189	0.00443	0.00921	0.01923
1.85549	0.00379	0	0.00368	0.01382
1.85754	0.00568	0.00443	0.00552	0.01322
1.85958	0.00189	0.00332	0.00737	0.01322
1.86163	0	0.00554	0.00368	0.01502
1.86368	0.00379	0.00111	0.01289	0.01442
1.86573	0.00189	0.00554	0	0.00781
1.86778	0	0.00554	0.00552	0.01142
1.86982	0	0.00886	0.00921	0.01082
1.87187	0.00189	0.00443	0.00921	0.00601
1.87392	0.00189	0.00221	0.00737	0.01022
1.87597	0.00189	0.00332	0.00368	0.01022
1.87802	0	0.00332	0.00552	0.01442
1.88006	0	0.00332	0.01105	0.01382
1.88211	0	0	0.01105	0.01863
1.88416	0.00189	0.00554	0.00737	0.01623
1.88621	0	0.00332	0.00737	0.01442
1.88826	0	0.00443	0.00552	0.01262
1.8903	0.00379	0.00111	0.01289	0.01623
1.89235	0.00379	0.00221	0.00737	0.01262
1.8944	0	0.00554	0.00552	0.01683
1.89645	0	0.00443	0.00552	0.01202
1.8985	0.00189	0.00554	0.00921	0.01262
1.90054	0.00189	0.00111	0.00552	0.01382
1.90259	0	0.00111	0.00737	0.01322
1.90464	0.00568	0.00554	0.00184	0.01442
1.90669	0.00189	0.00554	0.00184	0.01743
1.90874	0	0.00332	0.00737	0.01142
1.91078	0.00189	0.00111	0.00552	0.00962
1.91283	0	0.00221	0.00552	0.01022
1.91488	0.00189	0.00221	0.01105	0.01262
1.91693	0.00189	0	0.01105	0.01202
1.91898	0.00189	0.00554	0.00368	0.01322
1.92102	0.00189	0.00332	0.00921	0.01082
1.92307	0.00189	0.00332	0.01105	0.01262
1.92512	0.00189	0.00221	0.01105	0.01502
1.92717	0	0.00221	0.00737	0.00962
1.92922	0	0.00332	0.00552	0.01322
1.93126	0	0.00221	0.00552	0.01442
1.93331	0	0.00554	0.00737	0.01082
1.93536	0	0.00221	0.00737	0.01022
1.93741	0.00568	0.00554	0.01289	0.01202
1.93946	0.00568	0.00111	0.01473	0.01262
1.9415	0.00379	0.00332	0.00552	0.00901
1.94355	0.00189	0.00111	0.00368	0.01863
1.9456	0.00379	0.00111	0.00737	0.01202
1.94765	0.00379	0.00332	0.01105	0.01623
1.9497	0.00379	0.00111	0.00921	0.01623
1.95174	0.00189	0.00221	0.01657	0.01262
1.95379	0.00189	0.00111	0.00737	0.00901
1.95584	0.00379	0.00111	0.00921	0.00841
1.95789	0	0.00332	0.00921	0.01262
1.95994	0.00189	0	0.00368	0.01382
1.96198	0.00189	0.00221	0.00368	0.01262
1.96403	0	0.00332	0.00368	0.00962
1.96608	0.00379	0.00221	0.00921	0.01202
1.96813	0.00568	0.00332	0.00737	0.00781
1.97018	0.00189	0.00111	0.00368	0.01743
1.97222	0.00568	0.00111	0.00552	0.00841
1.97427	0	0.00443	0.01105	0.01022
1.97632	0.00189	0.00221	0.00184	0.01082
1.97837	0.00189	0.00443	0.01473	0.01322
1.98042	0.00189	0.00221	0.00368	0.01202
1.98246	0.00568	0.00332	0.01105	0.01022
1.98451	0.00189	0.00221	0.00737	0.00601
1.98656	0	0.00111	0.00737	0.00781
1.98861	0	0.00332	0.00184	0.01202
1.99066	0.00189	0.00332	0.00737	0.00901
1.9927	0.00189	0.00221	0.00552	0.01022
1.99475	0.00379	0.00554	0.00737	0.00781
1.9968	0.00568	0.00221	0.00552	0.01022
1.99885	0.00189	0.00221	0.00368	0.01142
2.0009	0.00379	0.00221	0.00552	0.00962
2.00294	0.00189	0.00221	0.00921	0.00901
2.00499	0.00189	0.00221	0.00737	0.00962
2.00704	0	0.00111	0.00552	0.01142
2.00909	0	0.00332	0.00368	0.00962
2.01114	0	0.00221	0	0.01262
2.01318	0.00189	0.00111	0.00921	0.01022
2.01523	0	0.00332	0.01105	0.00661
2.01728	0	0.00111	0.00368	0.01382
2.01933	0	0	0.00552	0.01142
2.02138	0.03788	0.00443	0.00368	0.01082
2.02342	0.02083	0.00221	0.01105	0.01082
2.02547	0.00189	0.00111	0.00368	0.01262
2.02752	0	0.00332	0.00737	0.00901
2.02957	0.00568	0	0.00184	0.00481
2.03162	0.00568	0.00554	0.00184	0.01202
2.03366	0	0.00332	0.00184	0.01442
2.03571	0.00758	0.00332	0.00552	0.01202
2.03776	0.00379	0.00111	0.00921	0.01322
2.03981	0.00379	0.00111	0.00552	0.00901
2.04186	0.00189	0.00443	0.00552	0.01262
2.0439	0	0.00111	0.00368	0.01202
2.04595	0.00189	0.00332	0.00737	0.00721
2.048	0.00189	0.00111	0.01289	0.00781
2.05005	0.00568	0.00554	0.00552	0.00781
2.0521	0	0.00111	0.01105	0.00361
2.05414	0.00189	0.00443	0.00368	0.00841
2.05619	0.00189	0	0.00921	0.01022
2.05824	0.00189	0.00221	0.01105	0.00721
2.06029	0	0.00221	0.00184	0.01563
2.06234	0.00379	0.00111	0.00921	0.00781
2.06438	0.00379	0.00221	0.00921	0.00901
2.06643	0.00379	0.00332	0.00368	0.00962
2.06848	0.00568	0.00443	0.00368	0.00841
2.07053	0	0.00111	0.00921	0.00841
2.07258	0	0.00221	0.01473	0.00901
2.07462	0.00379	0.00443	0.01657	0.01022
2.07667	0.00379	0.00443	0.00552	0.01142
2.07872	0	0.00221	0	0.00781
2.08077	0.00189	0.00111	0.00737	0.00962
2.08282	0.00568	0.00221	0.00737	0.00841
2.08486	0.00189	0.00443	0.00184	0.01022
2.08691	0	0.00332	0.00552	0.00601
2.08896	0.00189	0.00221	0.00368	0.01142
2.09101	0.00189	0.00111	0.00737	0.01022
2.09306	0.00189	0.00221	0.00552	0.01322
2.0951	0.00379	0	0.00552	0.00601
2.09715	0.00568	0	0.01105	0.00962
2.0992	0.00379	0.00111	0.01657	0.00962
2.10125	0.00189	0.00443	0.00184	0.01022
2.1033	0.00379	0.00111	0.00552	0.01142
2.10534	0	0.00443	0.00368	0.00781
2.10739	0	0.00332	0.00552	0.00601
2.10944	0.00379	0.00554	0.01289	0.00721
2.11149	0.00189	0.00111	0.01105	0.00661
2.11354	0	0.00332	0.00737	0.00781
2.11558	0.00189	0.00111	0.00552	0.00781
2.11763	0.00189	0	0.00368	0.00721
2.11968	0	0.00221	0.00921	0.01142
2.12173	0.00379	0.00111	0.00184	0.01142
2.12378	0.00189	0.00221	0.00552	0.00841
2.12582	0	0.00443	0	0.00901
2.12787	0.00189	0.00221	0	0.00781
2.12992	0.00568	0.00332	0.00368	0.01022
2.13197	0.00568	0.00111	0.01105	0.00601
2.13402	0	0.00111	0.01473	0.00962
2.13606	0.00189	0.00221	0.00184	0.00962
2.13811	0	0.00111	0.00184	0.01022
2.14016	0.00189	0.00443	0.00552	0.00661
2.14221	0.00568	0.00221	0.01105	0.01442
2.14426	0.00189	0.00221	0.01657	0.00661
2.1463	0	0	0.00552	0.00421
2.14835	0.00379	0	0.00552	0.00841
2.1504	0.00189	0.00332	0.00552	0.00781
2.15245	0.00189	0.00443	0.00552	0.00781
2.1545	0.00189	0.00111	0.00368	0.00721
2.15654	0.00379	0.00332	0.00368	0.00781
2.15859	0	0.00221	0.00552	0.00781
2.16064	0.00379	0.00332	0.00552	0.01142
2.16269	0.00189	0.00221	0.00184	0.00481
2.16474	0.00568	0.00221	0.00552	0.01022
2.16678	0	0.00221	0.00921	0.01262
2.16883	0	0.00443	0.00921	0.00781
2.17088	0.00189	0.00111	0.00921	0.00721
2.17293	0.00189	0.00111	0.00368	0.00901
2.17498	0.00189	0.00111	0.00552	0.00841
2.17702	0.00189	0.00111	0.01289	0.01022
2.17907	0	0	0.00368	0.01262
2.18112	0.00189	0.00664	0.00368	0.00841
2.18317	0.00189	0	0.00368	0.00661
2.18522	0.01136	0.00775	0.00368	0.00781
2.18726	0.00189	0.00111	0.00737	0.00721
2.18931	0.00379	0.00221	0	0.00601
2.19136	0.00379	0.00111	0.00368	0.00781
2.19341	0.00758	0.00554	0.00368	0.00661
2.19546	0	0.00221	0.00921	0.01502
2.1975	0.00568	0.00111	0.00921	0.00661
2.19955	0	0.00111	0.00921	0.00721
2.2016	0.00189	0.00554	0.00737	0.01082
2.20365	0.00189	0.00332	0.00552	0.00541
2.2057	0.00189	0.00111	0.00368	0.00421
2.20774	0.00189	0.00111	0.00737	0.00601
2.20979	0.00189	0.00221	0.00552	0.00661
2.21184	0.00379	0.00111	0.00921	0.01322
2.21389	0	0.00443	0.00368	0.00901
2.21594	0.00189	0.00111	0.00368	0.00781
2.21798	0	0.00221	0.00184	0.00721
2.22003	0.00379	0.00111	0.00368	0.01082
2.22208	0.00189	0.00332	0.00368	0.00481
2.22413	0	0.00221	0.00552	0.01322
2.22618	0.00379	0.00775	0.00921	0.00721
2.22822	0.00189	0.00664	0.00921	0.01082
2.23027	0.00189	0.00332	0	0.00781
2.23232	0.00758	0.00332	0.01289	0.01502
2.23437	0.00379	0.00221	0.00368	0.00541
2.23642	0	0.00443	0.00184	0.00421
2.23846	0.00189	0.00443	0.00368	0.00841
2.24051	0.00189	0.00664	0.00368	0.00841
2.24256	0.00189	0.00111	0.00737	0.00841
2.24461	0.00189	0.00443	0.00921	0.00661
2.24666	0.00568	0.00221	0.01289	0.00721
2.2487	0.00568	0.00221	0.00184	0.00481
2.25075	0.00189	0.00111	0.00184	0.00901
2.2528	0.00189	0.00554	0.00368	0.00601
2.25485	0	0.00332	0.00368	0.00541
2.2569	0.00379	0.00111	0.00368	0.00481
2.25894	0	0.00221	0.00921	0.01322
2.26099	0.00189	0.00111	0.00552	0.00841
2.26304	0	0.00111	0.00368	0.00962
2.26509	0.00189	0.00332	0.00368	0.01022
2.26714	0	0.00221	0.00184	0.00721
2.26918	0.00379	0.00221	0	0.01322
2.27123	0.00379	0.00332	0.00184	0.00901
2.27328	0	0.00221	0	0.01142
2.27533	0	0.00664	0.00737	0.01082
2.27738	0.00379	0.00332	0.00368	0.00601
2.27942	0.00379	0.00443	0.00184	0.01082
2.28147	0.00379	0.00332	0.01289	0.00841
2.28352	0	0.00111	0.00552	0.00361
2.28557	0	0.00554	0	0.00841
2.28762	0.00189	0.00554	0.00368	0.00721
2.28966	0	0.00332	0.00184	0.00721
2.29171	0.00189	0	0.00368	0.00421
2.29376	0.00189	0.00332	0.00368	0.00962
2.29581	0.00379	0.00332	0.00552	0.00841
2.29786	0.00189	0.00111	0.00921	0.01082
2.2999	0	0.00111	0	0.01082
2.30195	0.00379	0	0.00737	0.00781
2.304	0.00379	0.00111	0.00737	0.00841
2.30605	0	0.00332	0	0.01022
2.3081	0	0	0.00368	0.00962
2.31014	0.00189	0.00332	0.00737	0.00841
2.31219	0	0.00221	0.00184	0.00541
2.31424	0.00379	0.00332	0.00552	0.00661
2.31629	0	0.00111	0.00368	0.00481
2.31834	0	0.00221	0.00552	0.01082
2.32038	0	0.00221	0.00737	0.00661
2.32243	0	0	0.00737	0.00781
2.32448	0.00189	0.00221	0.00184	0.00901
2.32653	0.00189	0.00221	0.00921	0.00541
2.32858	0.00189	0.00332	0.00921	0.00962
2.33062	0.00568	0.00221	0.00368	0.00661
2.33267	0	0.00443	0.00737	0.00541
2.33472	0.00189	0.00111	0.00552	0.00781
2.33677	0	0.00221	0.00737	0.00781
2.33882	0	0.00332	0.00184	0.01022
2.34086	0	0.00332	0.00737	0.00661
2.34291	0.00189	0.00111	0.00184	0.00721
2.34496	0.00189	0.00111	0.00184	0.00361
2.34701	0	0.00111	0.00552	0.00841
2.34906	0.01326	0.00111	0.00368	0.00481
2.3511	0.00379	0.00221	0.00368	0.00721
2.35315	0.00568	0.00111	0.00552	0.00661
2.3552	0.00189	0.00221	0.00368	0.00421
2.35725	0.00379	0.00221	0.00737	0.00421
2.3593	0.00189	0	0.00184	0.00721
2.36134	0.00189	0.00111	0.00552	0.00721
2.36339	0	0.00332	0.00368	0.00841
2.36544	0.00189	0.00221	0.00552	0.01022
2.36749	0.00189	0	0.00368	0.00841
2.36954	0.00379	0.00111	0	0.00721
2.37158	0.00379	0.00554	0.00737	0.00721
2.37363	0.00379	0.00111	0.00368	0.00481
2.37568	0.00189	0.00332	0.00737	0.00361
2.37773	0.00189	0.00554	0.00368	0.00601
2.37978	0	0.00443	0.00184	0.00601
2.38182	0	0.00221	0.00184	0.01563
2.38387	0.00379	0.00332	0.00737	0.00481
2.38592	0.00189	0.00111	0.00921	0.00481
2.38797	0	0.00221	0.00552	0.00421
2.39002	0	0.00554	0.00737	0.00541
2.39206	0	0	0.00552	0.00841
2.39411	0.00379	0.00332	0.00921	0.0024
2.39616	0	0.00111	0.00552	0.00481
2.39821	0.00189	0.00221	0.00368	0.00962
2.40026	0	0.00221	0.00368	0.00601
2.4023	0.00379	0.00332	0.00184	0.00901
2.40435	0.00189	0.00443	0.00737	0.00601
2.4064	0.00379	0.00111	0.00184	0.00661
2.40845	0.00189	0.00221	0.00368	0.003
2.4105	0.00189	0.00221	0.00737	0.00781
2.41254	0	0.00554	0.00737	0.00601
2.41459	0.00189	0.00111	0.00368	0.00661
2.41664	0.00189	0.00111	0.00184	0.0024
2.41869	0	0.00332	0.00368	0.00721
2.42074	0	0.00443	0.00184	0.00781
2.42278	0	0.00111	0.00552	0.00541
2.42483	0.00379	0.00332	0.00737	0.00601
2.42688	0.00189	0.00111	0.00552	0.00601
2.42893	0.00758	0.00111	0.00368	0.00601
2.43098	0.00189	0.00221	0.00184	0.00421
2.43302	0.00379	0.00332	0	0.00601
2.43507	0	0.00111	0.00184	0.00841
2.43712	0.00379	0.00111	0.00368	0.00601
2.43917	0.00568	0.00111	0.00184	0.00421
2.44122	0	0.00221	0.00368	0.00721
2.44326	0	0.00111	0.00368	0.00541
2.44531	0.00189	0.00332	0.00368	0.00601
2.44736	0.00758	0.00111	0.00737	0.00661
2.44941	0	0.00221	0.00184	0.00841
2.45146	0.00379	0.00111	0	0.00541
2.4535	0.00379	0.00332	0	0.00481
2.45555	0	0.00221	0.00552	0.00541
2.4576	0.00379	0.00221	0.00368	0.00421
2.45965	0.00189	0.00221	0.00552	0.00781
2.4617	0	0	0.00184	0.00421
2.46374	0.00189	0	0.00368	0.00721
2.46579	0.00189	0	0.00921	0.00541
2.46784	0.00379	0.00221	0.00552	0.00601
2.46989	0	0.00221	0.01105	0.00661
2.47194	0.00189	0.00221	0.00552	0.00481
2.47398	0	0.00221	0.01105	0.00541
2.47603	0	0.00221	0.00921	0.00841
2.47808	0	0.00111	0.00552	0.00361
2.48013	0.00379	0.00111	0.00184	0.00541
2.48218	0	0.00221	0.00737	0.00781
2.48422	0	0.00443	0.00552	0.00781
2.48627	0.00189	0.00332	0.00552	0.01442
2.48832	0.00568	0.00664	0.00368	0.00481
2.49037	0.00189	0.00221	0.00368	0.00841
2.49242	0.00379	0.00443	0	0.00361
2.49446	0.00568	0.00443	0.00921	0.00601
2.49651	0	0.00111	0.00552	0.00721
2.49856	0.00568	0.00221	0.00552	0.00421
2.50061	0.00189	0.00443	0.00737	0.003
2.50266	0	0.00332	0.00184	0.00661
2.5047	0.00189	0.00332	0.00368	0.00721
2.50675	0	0.00221	0.00184	0.00661
2.5088	0.00379	0.00332	0.00184	0.00481
2.51085	0.00189	0.00332	0.00552	0.003
2.5129	0.00379	0.00332	0.00368	0.00661
2.51494	0.00379	0.00111	0.01105	0.00481
2.51699	0.00568	0.00221	0.00552	0.01082
2.51904	0.00189	0.00111	0.00552	0.00541
2.52109	0.00189	0.00111	0.00552	0.00421
2.52314	0.00189	0.00554	0.00368	0.00421
2.52518	0	0.00221	0.00552	0.00481
2.52723	0.00189	0.00332	0.00552	0.00721
2.52928	0.00189	0.00111	0.00184	0.00361
2.53133	0	0.00221	0.00184	0.00421
2.53338	0	0.00221	0	0.00421
2.53542	0.00189	0.00221	0.00921	0.00421
2.53747	0	0.00221	0.00921	0.00601
2.53952	0	0.00443	0.00552	0.00541
2.54157	0.00189	0.00221	0.00368	0.00841
2.54362	0.00189	0.00332	0.00368	0.00601
2.54566	0.00379	0.00221	0	0.00481
2.54771	0	0.00221	0.00552	0.00481
2.54976	0.00189	0.00332	0.00737	0.00661
2.55181	0.00189	0.00221	0.00184	0.00601
2.55386	0.00379	0.00332	0.00184	0.00421
2.5559	0	0.00332	0	0.00361
2.55795	0.00379	0.00443	0	0.00781
2.56	0.00189	0	0.00184	0.00421
2.56205	0.00379	0.00221	0.00184	0.00361
2.5641	0	0.00111	0.00737	0.00601
2.56614	0	0.00221	0.00184	0.00601
2.56819	0	0.00111	0.00368	0.00421
2.57024	0.00379	0.00111	0.00737	0.00661
2.57229	0.00189	0.00443	0.00737	0.00721
2.57434	0.00189	0.00111	0.00552	0.00421
2.57638	0.00379	0.00332	0.00552	0.00361
2.57843	0.00758	0.00221	0.00184	0.00361
2.58048	0.00189	0.00554	0.00184	0.01022
2.58253	0	0.00332	0	0.00781
2.58458	0.00189	0.00332	0.01105	0.00721
2.58662	0.00379	0.00221	0.00737	0.00541
2.58867	0	0.00111	0.00552	0.00601
2.59072	0	0.00332	0	0.00421
2.59277	0.00189	0.00443	0.00368	0.00841
2.59482	0.00379	0.00111	0.00552	0.00601
2.59686	0	0.00221	0.00184	0.00541
2.59891	0.00379	0.00332	0.00184	0.00721
2.60096	0.00189	0	0.00184	0.01022
2.60301	0	0.00332	0.00552	0.00541
2.60506	0	0.00332	0.00552	0.00421
2.6071	0.00189	0.00332	0.00184	0.00541
2.60915	0.00189	0.00221	0.00184	0.00541
2.6112	0	0.00111	0.00368	0.00721
2.61325	0.00379	0.00332	0.01105	0.00481
2.6153	0	0	0	0.00481
2.61734	0	0.00443	0.00184	0.00361
2.61939	0.00379	0.00332	0.00184	0.00421
2.62144	0	0.00111	0.00368	0.00601
2.62349	0.00189	0.00443	0.00368	0.00541
2.62554	0.00189	0.00221	0.01105	0.00541
2.62758	0.00568	0.00221	0.00368	0.00601
2.62963	0.00189	0.00554	0.00737	0.00541
2.63168	0.00189	0	0.00552	0.00601
2.63373	0.00189	0.00111	0.00368	0.00601
2.63578	0.00379	0.00332	0.00737	0.00661
2.63782	0	0.00111	0	0.00421
2.63987	0.00568	0.00332	0.00368	0.00541
2.64192	0	0	0.00368	0.00661
2.64397	0.00189	0.00111	0.00552	0.00481
2.64602	0	0.00111	0.00368	0.0024
2.64806	0	0.00221	0	0.00601
2.65011	0.00379	0.00111	0.00368	0.00781
2.65216	0	0.00332	0.00184	0.003
2.65421	0.00189	0.00221	0.00184	0.00421
2.65626	0	0.00111	0.00552	0.0018
2.6583	0	0.00221	0.00921	0.00361
2.66035	0.00189	0.00111	0.00552	0.00601
2.6624	0.00379	0.00221	0.00552	0.00601
2.66445	0	0.00554	0.00184	0.00601
2.6665	0	0.00111	0.00552	0.00721
2.66854	0	0.00221	0.00184	0.00781
2.67059	0.00379	0.00443	0.00184	0.00361
2.67264	0.00189	0.00221	0.00737	0.00541
2.67469	0.00379	0.00111	0.00368	0.00721
2.67674	0	0.00443	0.00552	0.00541
2.67878	0	0	0.00737	0.00361
2.68083	0	0	0.00737	0.00481
2.68288	0.00379	0.00221	0.00368	0.003
2.68493	0.00379	0	0.00184	0.00841
2.68698	0.00379	0.00111	0.00368	0.00661
2.68902	0.00379	0.00111	0.00184	0.00361
2.69107	0.00189	0.00221	0.00184	0.0024
2.69312	0	0.00221	0.00552	0.00421
2.69517	0.00568	0	0.00368	0.00601
2.69722	0.00189	0	0.00368	0.00481
2.69926	0.00189	0.00554	0.00368	0.00541
2.70131	0.00189	0.00443	0.00184	0.00421
2.70336	0.00189	0.00221	0.01289	0.00481
2.70541	0.00189	0	0.00184	0.00421
2.70746	0.00189	0.00332	0.00552	0.00481
2.7095	0.00568	0.00111	0.00368	0.0024
2.71155	0.00379	0.00221	0	0.00421
2.7136	0	0.00221	0.00184	0.0024
2.71565	0.00189	0.00443	0.01105	0.00661
2.7177	0.00189	0.00221	0.00368	0.00361
2.71974	0.00189	0.00221	0.00368	0.00481
2.72179	0	0.00221	0.01105	0.00781
2.72384	0.00189	0.00221	0.00368	0.00721
2.72589	0	0.00111	0.00552	0.003
2.72794	0.00189	0	0.00368	0.00481
2.72998	0.00189	0.00111	0.00921	0.003
2.73203	0.00189	0.00111	0.00184	0.00361
2.73408	0.00379	0	0.00552	0.003
2.73613	0.00379	0.00221	0.00552	0.0024
2.73818	0.00379	0.00332	0	0.00481
2.74022	0.00379	0.00221	0.00552	0.003
2.74227	0	0	0.00921	0.00361
2.74432	0.00379	0.00332	0.00368	0.00361
2.74637	0	0.00332	0.00184	0.00361
2.74842	0.00189	0.00221	0.00368	0.00601
2.75046	0.00189	0.00221	0.00737	0.003
2.75251	0.00189	0.00221	0.00368	0.003
2.75456	0	0.00443	0.00184	0.00601
2.75661	0.00568	0.00221	0.00184	0.00601
2.75866	0.00189	0.00332	0	0.003
2.7607	0.00568	0	0.00368	0.0024
2.76275	0.00189	0.00111	0.00368	0.00781
2.7648	0	0.00221	0	0.00421
2.76685	0.00189	0.00332	0.00552	0.00721
2.7689	0	0.00554	0	0.00421
2.77094	0.00758	0.00332	0.00184	0.00541
2.77299	0	0	0.00552	0.003
2.77504	0	0.00221	0.00368	0.00421
2.77709	0.00379	0.00332	0	0.00421
2.77914	0	0.00111	0.00184	0.00361
2.78118	0.00758	0.00221	0.00184	0.00361
2.78323	0.00189	0.00221	0.00184	0.003
2.78528	0.00189	0	0.00552	0.00541
2.78733	0.00189	0.00111	0.00737	0.00421
2.78938	0.00189	0.00221	0.00368	0.00661
2.79142	0.00379	0.00443	0	0.0024
2.79347	0.00568	0.00111	0.00184	0.0024
2.79552	0.00379	0.00221	0.00921	0.00541
2.79757	0	0.00554	0.00737	0.00361
2.79962	0	0.00332	0.00184	0.003
2.80166	0	0.00111	0.00368	0.00421
2.80371	0.00379	0.00443	0	0.00361
2.80576	0.00189	0.00221	0.00368	0.00361
2.80781	0	0.00332	0.00552	0.00361
2.80986	0	0.00111	0.00368	0.00361
2.8119	0	0.00111	0.00552	0.00361
2.81395	0.00379	0.00111	0.00368	0.00601
2.816	0	0.00221	0	0.00421
2.81805	0.00379	0.00111	0.00368	0.0012
2.8201	0.00189	0.00221	0	0.00481
2.82214	0	0.00111	0.00184	0.00481
2.82419	0.00568	0.00111	0.00552	0.0018
2.82624	0	0.00443	0.00552	0.00481
2.82829	0	0.00221	0.00368	0.00361
2.83034	0	0.00111	0.00368	0.00481
2.83238	0.00379	0.00111	0.00368	0.00361
2.83443	0	0.00221	0.00368	0.0024
2.83648	0.00189	0	0.00184	0.00661
2.83853	0	0.00221	0.00184	0.00541
2.84058	0.00189	0.00221	0.00184	0.003
2.84262	0.00379	0.00111	0.00368	0.00421
2.84467	0.00379	0.00221	0.00184	0.00361
2.84672	0.00379	0.00332	0.00368	0.00421
2.84877	0.00379	0.00111	0	0.00481
2.85082	0.00189	0.00221	0.00368	0.0024
2.85286	0.00758	0	0.00552	0.00421
2.85491	0	0.00111	0	0.00421
2.85696	0.00568	0.00664	0.00184	0.00541
2.85901	0.00189	0	0.00368	0.00421
2.86106	0	0.00221	0.00368	0.00541
2.8631	0.00189	0.00332	0.00552	0.003
2.86515	0.00379	0	0.00184	0.003
2.8672	0.00189	0.00332	0.00368	0.0024
2.86925	0.00189	0.00332	0.00552	0.0024
2.8713	0	0.00221	0.00368	0.00421
2.87334	0	0.00221	0.00737	0.00601
2.87539	0	0.00221	0.00368	0.00481
2.87744	0	0.00111	0.01289	0.0024
2.87949	0.00379	0.00111	0.00368	0.00481
2.88154	0.00189	0	0.00184	0.00541
2.88358	0	0.00332	0.00368	0.00541
2.88563	0.00189	0.00332	0.00184	0.00361
2.88768	0.00189	0.00111	0	0.0018
2.88973	0	0.00111	0.00184	0.0024
2.89178	0.00189	0	0.00184	0.0024
2.89382	0.00189	0.00443	0.00368	0.00661
2.89587	0	0.00111	0.00368	0.003
2.89792	0	0.00443	0.00184	0.00421
2.89997	0.00379	0.00443	0.00552	0.0012
2.90202	0.00379	0.00221	0.00184	0.0024
2.90406	0	0.00111	0.00184	0.00421
2.90611	0	0.00111	0	0.0024
2.90816	0	0	0.00184	0.0018
2.91021	0.00379	0.00332	0.00368	0.0024
2.91226	0.00189	0.00111	0.00184	0.00481
2.9143	0.00189	0	0.00184	0.003
2.91635	0.00189	0.00332	0.00184	0.003
2.9184	0.00568	0.00221	0.00552	0.00721
2.92045	0.00189	0.00221	0.00368	0.0024
2.9225	0.00379	0.00111	0.00552	0.003
2.92454	0.00189	0	0.00184	0.0018
2.92659	0	0.00332	0	0.003
2.92864	0.00379	0.00111	0.00552	0.00361
2.93069	0	0.00332	0.00368	0.00421
2.93274	0.00758	0.00111	0	0.00541
2.93478	0.00189	0.00111	0	0.00481
2.93683	0.00189	0.00111	0	0.0018
2.93888	0.00189	0	0.00921	0.00541
2.94093	0.00189	0.00221	0.00552	0.003
2.94298	0.00189	0.00111	0.00552	0.00361
2.94502	0.00189	0.00221	0.00368	0.00361
2.94707	0.00189	0	0.00368	0.00481
2.94912	0	0.00332	0	0.003
2.95117	0.00189	0.00111	0	0.00421
2.95322	0	0.00221	0.00921	0.00481
2.95526	0	0.00221	0	0.0024
2.95731	0	0	0.00184	0.00421
2.95936	0	0	0.00552	0.0018
2.96141	0.00189	0.00443	0	0.0024
2.96346	0.00568	0.00111	0.00737	0.0018
2.9655	0	0.00443	0.00184	0.0018
2.96755	0	0.00111	0.00368	0.00361
2.9696	0	0.00221	0.00368	0.0024
2.97165	0.00189	0.00221	0.00368	0.003
2.9737	0.00189	0.00332	0.00368	0.00481
2.97574	0	0.00221	0.00552	0.00661
2.97779	0.00189	0.00443	0.00368	0.00421
2.97984	0.00568	0.00221	0.00368	0.00481
2.98189	0.00189	0.00332	0.00368	0.0024
2.98394	0	0.00111	0.00552	0.00361
2.98598	0.00189	0.00111	0	0.0018
2.98803	0.00189	0.00332	0	0.00601
2.99008	0.00189	0.00221	0.00368	0.00541
2.99213	0.00189	0.00221	0.00368	0.003
2.99418	0.00189	0	0.00737	0.0024
2.99622	0.00189	0.00111	0	0.00661
2.99827	0	0.00332	0.00368	0.00421
3.00032	0.00189	0.00111	0.00368	0.0024
3.00237	0.00189	0.00443	0.00368	0.0024
3.00442	0.00379	0.00332	0.00368	0.00421
3.00646	0	0.00554	0	0.0018
3.00851	0	0	0	0.00361
3.01056	0.00189	0.00111	0.00368	0.00541
3.01261	0.00189	0.00221	0.00368	0.00601
3.01466	0.00379	0.00221	0.00184	0.00481
3.0167	0.00189	0	0.00368	0.0018
3.01875	0.00189	0	0.00368	0.00421
3.0208	0.00189	0.00554	0.00368	0.003
3.02285	0	0.00221	0.00552	0.0024
3.0249	0.00947	0.00332	0.00368	0.003
3.02694	0.00189	0.00221	0.00184	0.0012
3.02899	0	0.00221	0.00552	0.00421
3.03104	0	0.00332	0.00184	0.00361
3.03309	0	0	0.00184	0.00361
3.03514	0	0.00221	0.00552	0.00361
3.03718	0.00568	0.00332	0.00184	0.0024
3.03923	0.00189	0.00332	0.00184	0.00361
3.04128	0.00379	0	0.00368	0.0012
3.04333	0.00379	0.00332	0.00552	0.0018
3.04538	0.00189	0	0.00184	0.00541
3.04742	0	0	0	0.00481
3.04947	0.00568	0.00332	0	0.00781
3.05152	0.00189	0	0	0.00421
3.05357	0.00189	0.00111	0	0.00541
3.05562	0	0.00221	0	0.0024
3.05766	0.00379	0.00221	0.00184	0
3.05971	0.00758	0.00443	0.00184	0.00541
3.06176	0.00189	0.00221	0.00552	0.00481
3.06381	0	0.00111	0.00368	0.0018
3.06586	0.00568	0.00111	0.00552	0.00421
3.0679	0.00379	0.00221	0	0
3.06995	0.00189	0.00332	0.00184	0.0018
3.072	0.00379	0.00111	0.00552	0.003
3.07405	0.00379	0.00111	0.00552	0.003
3.0761	0.00189	0.00221	0	0.00481
3.07814	0.00568	0.00111	0	0.0012
3.08019	0.00379	0	0	0.003
3.08224	0.00189	0.00221	0.00368	0.00421
3.08429	0	0.00221	0.00552	0.0024
3.08634	0	0.00111	0.00552	0.0018
3.08838	0	0	0	0.00901
3.09043	0.00379	0.00332	0.00184	0.00361
3.09248	0.00568	0.00554	0.00184	0
3.09453	0.00379	0.00332	0.00552	0.00361
3.09658	0.00189	0.00332	0.00184	0.0024
3.09862	0	0	0.00184	0.003
3.10067	0.00379	0.00111	0.00368	0.0018
3.10272	0.00379	0.00111	0	0.0018
3.10477	0.00189	0.00111	0	0.00421
3.10682	0	0.00443	0.00368	0.00361
3.10886	0.00189	0.00554	0	0.00841
3.11091	0	0.00775	0.00368	0.003
3.11296	0.00189	0.00111	0.00552	0.00481
3.11501	0.00189	0.00332	0.00368	0.0024
3.11706	0	0.00221	0.00552	0.0012
3.1191	0	0.00221	0.00368	0.0024
3.12115	0.00189	0	0	0.003
3.1232	0.00568	0	0.00368	0.00661
3.12525	0.00189	0.00332	0.00737	0.0012
3.1273	0.00379	0.00221	0.00368	0.0012
3.12934	0.00189	0.00554	0.00368	0.0024
3.13139	0.00568	0.00111	0.00368	0.0024
3.13344	0.00189	0.00221	0.00368	0.0018
3.13549	0.00189	0	0.00184	0.0024
3.13754	0.00189	0.00443	0.00368	0.0018
3.13958	0.00379	0	0.00184	0.00421
3.14163	0	0.00221	0.00552	0.0012
3.14368	0.00379	0.00221	0.00368	0.0024
3.14573	0.00189	0.00332	0.00184	0.00361
3.14778	0.00379	0.00221	0.00368	0.003
3.14982	0.00189	0.00111	0.00184	0.0012
3.15187	0.00568	0.00332	0.00737	0.0024
3.15392	0.00189	0.00111	0.00368	0.003
3.15597	0	0.00332	0.00184	0.00481
3.15802	0.00758	0.00111	0.00921	0.0024
3.16006	0.00379	0.00221	0.00921	0.0024
3.16211	0.00189	0.00332	0.00368	0.003
3.16416	0.00189	0.00443	0.00184	0.0024
3.16621	0.00189	0	0.00184	0.00361
3.16826	0.00189	0.00332	0.00737	0.0024
3.1703	0.00568	0.00221	0.00552	0.003
3.17235	0.00379	0	0.00368	0.0012
3.1744	0	0.00221	0.00552	0.0024
3.17645	0.00568	0	0.00921	0.0012
3.1785	0.00189	0.00111	0.00184	0.00541
3.18054	0.00189	0.00111	0.00184	0.000600962
3.18259	0.00379	0.00111	0.00737	0.00361
3.18464	0	0.00111	0.00368	0.0018
3.18669	0.00568	0.00221	0.00552	0.00361
3.18874	0.00379	0.00221	0.00368	0.003
3.19078	0.00379	0	0.00552	0.003
3.19283	0	0.00221	0.00368	0.000600962
3.19488	0.00189	0.00332	0.00368	0.00361
3.19693	0	0	0.00368	0.00481
3.19898	0	0.00221	0.00368	0.0018
3.20102	0	0.00221	0.00368	0.00481
3.20307	0.00189	0.00111	0.00368	0.00421
3.20512	0.00189	0.00111	0.01289	0.0024
3.20717	0.00189	0.00111	0.00552	0.003
3.20922	0.00189	0.00332	0.00368	0.00481
3.21126	0	0	0.00184	0.00421
3.21331	0.00189	0.00221	0.00184	0.00421
3.21536	0	0.00554	0.00368	0.000600962
3.21741	0	0.00111	0.00368	0.0012
3.21946	0.00379	0.00332	0.00368	0.00421
3.2215	0	0.00221	0.00368	0.0024
3.22355	0	0.00221	0.00737	0.00721
3.2256	0.00379	0.00554	0.00184	0.000600962
3.22765	0	0.00221	0	0.0024
3.2297	0	0.00221	0.00184	0.00481
3.23174	0.00189	0	0.00184	0.0024
3.23379	0	0	0.00184	0.00361
3.23584	0.00189	0	0.00552	0.003
3.23789	0	0	0.00184	0.00481
3.23994	0.00189	0.00111	0	0.0018
3.24198	0.00379	0.00111	0.00184	0.00361
3.24403	0.00379	0.00111	0.00368	0.00361
3.24608	0	0.00221	0.00184	0.00361
3.24813	0.00189	0.00221	0.00184	0.0018
3.25018	0.00379	0	0.00368	0.0018
3.25222	0	0	0.00184	0
3.25427	0.00189	0.00554	0	0.0012
3.25632	0.00189	0.00221	0.00368	0.00361
3.25837	0	0.00111	0.00552	0.00361
3.26042	0.00189	0.00443	0.00368	0.00481
3.26246	0	0.00111	0.00368	0.003
3.26451	0.00189	0.00111	0.00368	0.003
3.26656	0.00189	0.00221	0.00552	0.00361
3.26861	0.00568	0.00111	0.00368	0.003
3.27066	0	0.00554	0.00184	0.0018
3.2727	0	0.00221	0.00184	0.00361
3.27475	0	0.00221	0.00184	0.0012
3.2768	0.00379	0.00111	0.01289	0.0018
3.27885	0.00189	0.00221	0.00368	0.0024
3.2809	0.00189	0.00332	0.00184	0.00721
3.28294	0	0.00221	0.00184	0.003
3.28499	0	0	0.00368	0.003
3.28704	0.00568	0.00221	0.00552	0.0018
3.28909	0.00189	0	0.00552	0.0024
3.29114	0.00379	0.00554	0.00552	0.0024
3.29318	0	0.00111	0	0.0024
3.29523	0.00189	0	0.00921	0.003
3.29728	0.00379	0	0.00184	0
3.29933	0	0.00111	0.00184	0.00661
3.30138	0.00379	0.00221	0.00184	0.00361
3.30342	0.00189	0.00221	0.00552	0.00361
3.30547	0	0.00111	0	0.003
3.30752	0.00568	0	0.00184	0.0024
3.30957	0.00568	0	0.00184	0.0012
3.31162	0.00379	0.00443	0.00368	0.0018
3.31366	0	0.00111	0.00184	0.0012
3.31571	0.00189	0.00221	0.00368	0.000600962
3.31776	0.00379	0	0.00737	0.00361
3.31981	0.00189	0	0.00184	0.00361
3.32186	0	0	0.00184	0.0012
3.3239	0.00379	0.00111	0.00552	0.0024
3.32595	0.00568	0.00443	0.00921	0.000600962
3.328	0.00189	0.00332	0.00368	0.0024
3.33005	0.00189	0.00111	0.01105	0.003
3.3321	0.00189	0.00332	0.00184	0.003
3.33414	0	0.00221	0.00184	0.0024
3.33619	0.00568	0.00111	0	0.0012
3.33824	0.00379	0.00554	0.00552	0.0018
3.34029	0.00379	0.00221	0	0.0018
3.34234	0	0	0.00737	0.0012
3.34438	0.00379	0	0.00184	0.00361
3.34643	0	0.00111	0.00552	0.003
3.34848	0.00189	0.00332	0.00184	0.000600962
3.35053	0.00189	0.00111	0	0.0012
3.35258	0.00189	0.00443	0.00184	0.0024
3.35462	0.00189	0	0.00368	0.00541
3.35667	0.00189	0.00221	0.00368	0.0024
3.35872	0.00189	0.00221	0.00737	0.003
3.36077	0.00379	0.00111	0	0.003
3.36282	0	0	0.00552	0.0012
3.36486	0.00189	0.00221	0.01289	0.0018
3.36691	0	0.00111	0.00368	0.00361
3.36896	0.00379	0	0.00368	0.0012
3.37101	0.00189	0.00111	0.00368	0.00421
3.37306	0.00189	0.00111	0	0.00421
3.3751	0.00189	0	0.00184	0.0018
3.37715	0.00189	0	0.00552	0.01262
3.3792	0.00379	0.00221	0.00184	0.0018
3.38125	0	0	0.00552	0.0018
3.3833	0.00189	0	0.00552	0.00601
3.38534	0	0.00111	0	0.0012
3.38739	0.00189	0.00332	0.00184	0.0024
3.38944	0.00189	0.00664	0	0.003
3.39149	0	0.00221	0.00184	0.0024
3.39354	0.00189	0	0.00552	0.0018
3.39558	0.00189	0.00111	0.00552	0
3.39763	0	0.00111	0.00737	0.0018
3.39968	0.00189	0.00443	0.00184	0.000600962
3.40173	0.00568	0.00111	0.00552	0.0024
3.40378	0.00379	0.00221	0.00368	0.0018
3.40582	0.00379	0.00221	0.00368	0.0024
3.40787	0	0.00111	0.00737	0.0018
3.40992	0.00189	0	0.00184	0.0018
3.41197	0	0	0.00368	0.0018
3.41402	0.00379	0	0.00184	0.0018
3.41606	0.00189	0.00221	0.00184	0.003
3.41811	0.00189	0.00221	0.00184	0.0024
3.42016	0.00189	0.00221	0.00184	0.0012
3.42221	0	0.00332	0.00737	0.0018
3.42426	0.00189	0.00111	0.00921	0.0012
3.4263	0.00379	0.00332	0.00368	0.00361
3.42835	0.00189	0.00221	0.00368	0.0018
3.4304	0	0	0.00184	0.0018
3.43245	0.00189	0.00221	0.00184	0.003
3.4345	0.00189	0.00111	0.00921	0.00421
3.43654	0	0.00332	0.00552	0.0012
3.43859	0.00568	0	0.00184	0.0024
3.44064	0.00379	0.00332	0.00552	0.00361
3.44269	0.00189	0.00332	0	0.0012
3.44474	0.00189	0.00221	0.00184	0.0024
3.44678	0	0.00443	0.00552	0.0024
3.44883	0.00189	0	0.00368	0.00361
3.45088	0.00189	0.00111	0.00184	0.003
3.45293	0.00379	0.00221	0.00552	0.0024
3.45498	0.00379	0.00111	0.00368	0.000600962
3.45702	0.00189	0.00111	0.00184	0.00361
3.45907	0	0	0.00552	0.0012
3.46112	0.00379	0	0.00737	0.00421
3.46317	0	0	0.00184	0.0018
3.46522	0.00379	0.00111	0.00737	0.003
3.46726	0	0.00443	0.00368	0.000600962
3.46931	0.00379	0.00111	0.00184	0.0018
3.47136	0.00758	0.00443	0.00368	0.00481
3.47341	0.00568	0	0.00368	0.0024
3.47546	0.00189	0.00111	0	0.0018
3.4775	0.00379	0	0.00368	0.0024
3.47955	0.00379	0.00111	0.00552	0.000600962
3.4816	0	0.00332	0.00184	0.0024
3.48365	0.00379	0	0.00368	0.000600962
3.4857	0.00189	0.00221	0.00368	0.000600962
3.48774	0.00189	0.00221	0	0.00541
3.48979	0	0.00111	0.00184	0.0012
3.49184	0	0.00111	0.00737	0.0018
3.49389	0	0.00221	0.00184	0.0024
3.49594	0.00379	0.00221	0.00552	0.0012
3.49798	0.00758	0.00332	0.00368	0.0012
3.50003	0.00758	0.00111	0.00184	0.0024
3.50208	0	0	0.00368	0.0018
3.50413	0	0.00111	0.00921	0.0012
3.50618	0	0.00111	0	0.0018
3.50822	0.00189	0	0.00184	0.0018
3.51027	0.00189	0.00221	0	0.003
3.51232	0.00189	0	0	0.0012
3.51437	0.00189	0.00111	0.01473	0.0012
3.51642	0.00379	0.00443	0.00552	0.0018
3.51846	0	0	0.00184	0.000600962
3.52051	0	0.00221	0.00552	0.0012
3.52256	0.00758	0	0.00184	0.003
3.52461	0.00189	0.00111	0.00552	0.0024
3.52666	0	0.00332	0	0.0018
3.5287	0.00189	0.00111	0.00737	0.0024
3.53075	0	0.00221	0.00368	0.0012
3.5328	0	0.00111	0	0.0012
3.53485	0.00189	0.00443	0	0.003
3.5369	0.00189	0.00221	0	0.0012
3.53894	0.00189	0.00111	0.00184	0.000600962
3.54099	0.00568	0.00111	0.00184	0.0018
3.54304	0.00568	0	0.00737	0.0018
3.54509	0.00379	0.00111	0	0.0018
3.54714	0.00568	0.00443	0.00368	0.003
3.54918	0.00189	0.00221	0.00184	0.0024
3.55123	0	0.00221	0.00552	0.0024
3.55328	0.00379	0.00111	0.00368	0.0024
3.55533	0.00568	0.00111	0.00368	0.0012
3.55738	0	0.00221	0.00184	0.0018
3.55942	0	0.00111	0.00184	0.0024
3.56147	0	0.00332	0.00184	0.0012
3.56352	0.00189	0.00443	0.00552	0.003
3.56557	0.00189	0.00111	0.00368	0.0018
3.56762	0	0	0.00368	0.003
3.56966	0.00379	0.00221	0	0.000600962
3.57171	0	0	0.00184	0.0012
3.57376	0.00189	0.00111	0.00184	0.000600962
3.57581	0.00189	0.00111	0.00368	0.0024
3.57786	0	0.00554	0	0.00421
3.5799	0.00189	0.00111	0.00368	0.0024
3.58195	0	0.00332	0	0.00481
3.584	0.00189	0.00221	0.00368	0.000600962
3.58605	0.00189	0	0.01105	0.0018
3.5881	0	0.00111	0.00921	0.0018
3.59014	0	0.00221	0.00552	0.0018
3.59219	0.00189	0.00111	0	0.0018
3.59424	0	0.00221	0.00368	0.003
3.59629	0.00189	0.00111	0.00368	0.0018
3.59834	0.00189	0.00221	0.00184	0.00421
3.60038	0.00379	0.00443	0.00368	0.000600962
3.60243	0	0.00332	0.00552	0.003
3.60448	0.00189	0	0.00368	0.003
3.60653	0.00189	0.00111	0.00368	0.0024
3.60858	0	0.00111	0.00368	0.0024
3.61062	0.00379	0.00221	0.00184	0.0018
3.61267	0.00568	0.00332	0	0.0012
3.61472	0.00189	0.00221	0	0.0024
3.61677	0.00379	0.00111	0	0.0012
3.61882	0.00379	0	0.00368	0.000600962
3.62086	0.00568	0.00554	0	0.0018
3.62291	0.00568	0.00443	0	0.0024
3.62496	0.00189	0	0.00184	0.0012
3.62701	0.00379	0.00221	0.00184	0.00361
3.62906	0	0.00221	0.00368	0.0012
3.6311	0.00189	0.00221	0.00368	0.0012
3.63315	0.00379	0	0.00368	0
3.6352	0.00189	0.00221	0.00184	0.0012
3.63725	0.00189	0.00111	0.00184	0.0018
3.6393	0.00189	0	0.00184	0.0018
3.64134	0	0.00221	0.00368	0.00361
3.64339	0.00379	0.00221	0.00184	0.003
3.64544	0	0	0.00184	0.0012
3.64749	0.00189	0.00332	0	0.0012
3.64954	0	0.00221	0	0.000600962
3.65158	0.00189	0	0.00184	0.003
3.65363	0.00189	0	0.00368	0.003
3.65568	0	0.00221	0.00368	0.0018
3.65773	0	0.00111	0.00552	0.0024
3.65978	0	0.00111	0.00552	0.00541
3.66182	0	0.00111	0	0.0024
3.66387	0.00189	0.00111	0	0.0012
3.66592	0.00189	0	0.00184	0.0024
3.66797	0.00189	0.00111	0.00552	0.0018
3.67002	0	0.00111	0.00184	0.0012
3.67206	0	0.00886	0.00737	0.003
3.67411	0	0.00221	0	0.000600962
3.67616	0.00189	0.00332	0.00737	0.0024
3.67821	0	0.00221	0.00184	0.0018
3.68026	0.00379	0	0.00184	0.003
3.6823	0.00189	0.00111	0.00552	0.0012
3.68435	0.00189	0.00111	0.00184	0.003
3.6864	0.00568	0	0	0.0012
3.68845	0.00189	0.00221	0.00184	0.000600962
3.6905	0	0	0.00552	0.003
3.69254	0	0.00443	0.00184	0.000600962
3.69459	0.00189	0.00111	0.00552	0.000600962
3.69664	0.00189	0.00332	0.00184	0.0024
3.69869	0	0.00443	0.00184	0.0018
3.70074	0.00189	0.00111	0.00184	0.0018
3.70278	0.00379	0.00111	0.00368	0.000600962
3.70483	0.00568	0.00332	0	0.0018
3.70688	0	0.00111	0	0.0012
3.70893	0	0	0.00368	0.0018
3.71098	0.00379	0	0.00552	0.003
3.71302	0.00379	0.00221	0.00184	0
3.71507	0.00189	0.00111	0.00921	0.0024
3.71712	0	0	0.00552	0.0012
3.71917	0.00189	0	0.00184	0.0012
3.72122	0	0.00221	0.00184	0.003
3.72326	0	0.00332	0.00184	0.003
3.72531	0.00189	0.00332	0	0
3.72736	0.00189	0.00111	0	0.000600962
3.72941	0	0.00332	0.00184	0.0012
3.73146	0	0.00111	0	0.0018
3.7335	0.00189	0	0.00184	0.000600962
3.73555	0.00189	0.00111	0.00737	0.0018
3.7376	0.00379	0.00221	0.00368	0.0012
3.73965	0.00189	0.00221	0	0.0018
3.7417	0.00189	0.00111	0.00184	0.003
3.74374	0.00189	0.00221	0	0.0018
3.74579	0	0	0.00184	0.0024
3.74784	0	0.00221	0.00552	0.00361
3.74989	0.00189	0.00111	0.00368	0.0012
3.75194	0	0	0.00368	0.0012
3.75398	0	0	0	0.003
3.75603	0	0.00221	0.00184	0.00601
3.75808	0	0.00332	0.00368	0.0018
3.76013	0.00189	0.00111	0.00368	0.00421
3.76218	0.00189	0.00221	0.00184	0.0012
3.76422	0.00189	0.00221	0.00184	0.003
3.76627	0	0	0	0.0018
3.76832	0.00379	0.00111	0.00552	0.0024
3.77037	0	0.00221	0	0.0012
3.77242	0.00189	0.00221	0	0.0024
3.77446	0.00379	0	0.00921	0.0024
3.77651	0.00189	0	0.00552	0.0018
3.77856	0	0.00111	0.00368	0.0012
3.78061	0.00189	0.00111	0	0.000600962
3.78266	0	0	0.00737	0.0018
3.7847	0.00379	0	0	0.0018
3.78675	0.00379	0	0.00552	0
3.7888	0.00379	0	0.00552	0.0024
3.79085	0	0.00111	0.00184	0.0012
3.7929	0	0	0.00184	0.0018
3.79494	0.00189	0	0	0.0012
3.79699	0.00379	0.00221	0.00368	0.0018
3.79904	0	0.00111	0.00368	0.003
3.80109	0.00189	0.00111	0.00368	0.0024
3.80314	0.00189	0.00332	0.00184	0.0024
3.80518	0.00189	0.00443	0.00552	0.0024
3.80723	0.00189	0.00332	0.00184	0.00421
3.80928	0	0	0.00184	0.0018
3.81133	0.00189	0.00332	0	0.000600962
3.81338	0.00189	0	0	0.00421
3.81542	0.00189	0.00221	0.00368	0.0012
3.81747	0.00379	0.00111	0	0
3.81952	0.00379	0	0.00368	0.000600962
3.82157	0.00189	0.00664	0.00552	0.00481
3.82362	0.00379	0.00111	0.00368	0.0012
3.82566	0.00189	0.00221	0.00184	0.00361
3.82771	0	0.00221	0.00184	0.0024
3.82976	0.00189	0.00332	0.00737	0.0024
3.83181	0.00189	0.00332	0.00184	0.000600962
3.83386	0.00189	0	0.00368	0.0018
3.8359	0	0.00221	0.00552	0.0012
3.83795	0	0.00111	0.00552	0.0024
3.84	0.00189	0.00664	0	0.0018
3.84205	0.00568	0.00221	0.00184	0.0012
3.8441	0.00379	0.00111	0.00368	0.000600962
3.84614	0.00379	0.00554	0.00552	0.003
3.84819	0.00189	0.00111	0.00368	0.0012
3.85024	0.00758	0.00221	0.00184	0.0012
3.85229	0.00379	0	0.00184	0.0024
3.85434	0.00189	0.00221	0.00184	0.00361
3.85638	0	0.00332	0.00368	0.0012
3.85843	0.00189	0.00664	0	0.0024
3.86048	0	0.00111	0.00184	0.003
3.86253	0	0	0	0.000600962
3.86458	0.00189	0	0.00552	0.0012
3.86662	0.00189	0.00111	0	0.0018
3.86867	0	0	0.00184	0.000600962
3.87072	0	0.00111	0.00368	0.003
3.87277	0	0.00443	0.00368	0.0024
3.87482	0.00189	0.00111	0	0.0012
3.87686	0	0	0.00184	0.0012
3.87891	0	0	0.00184	0.0018
3.88096	0.00189	0.00111	0	0.0018
3.88301	0.00189	0.00443	0.00737	0.0024
3.88506	0.00568	0.00221	0.00368	0.0012
3.8871	0.00189	0.00111	0	0.0018
3.88915	0.00189	0.00111	0.00368	0.0018
3.8912	0.00189	0.00221	0.00368	0.0024
3.89325	0.00379	0	0.00552	0.0012
3.8953	0	0.00221	0.00368	0.003
3.89734	0.00189	0.00221	0.00737	0.0012
3.89939	0.00189	0.00221	0.00184	0.000600962
3.90144	0	0.00332	0.00737	0.0024
3.90349	0.00189	0.00221	0	0.0024
3.90554	0.00379	0.00111	0	0.0024
3.90758	0	0.00221	0.00552	0.0012
3.90963	0.00379	0.00221	0	0.003
3.91168	0.00189	0.00221	0.00184	0.0024
3.91373	0.00379	0.00111	0.00552	0.003
3.91578	0	0.00221	0.00368	0.0018
3.91782	0	0	0.00184	0.003
3.91987	0	0.00221	0.00184	0.0024
3.92192	0	0.00111	0.00184	0
3.92397	0.00189	0.00111	0.00184	0.0024
3.92602	0.00189	0.00554	0.00552	0.0018
3.92806	0	0.00111	0	0.0012
3.93011	0.00189	0.00111	0.00184	0.0018
3.93216	0.00379	0.00332	0.00737	0.0012
3.93421	0.00189	0	0.00184	0.003
3.93626	0	0.00221	0.00552	0.0012
3.9383	0	0.00664	0	0.000600962
3.94035	0.00379	0.00111	0.00552	0.00361
3.9424	0.00379	0.00221	0.00552	0.000600962
3.94445	0.00189	0.00111	0.00368	0.0012
3.9465	0.00379	0.00111	0.00184	0.0012
3.94854	0	0	0.00184	0.0012
3.95059	0.00758	0.00111	0.00184	0.00421
3.95264	0.00379	0.00332	0.00184	0.000600962
3.95469	0.00379	0.00111	0.00184	0.0018
3.95674	0	0.00111	0.00184	0.0018
3.95878	0	0	0.00552	0.0012
3.96083	0.00189	0.00332	0	0.0024
3.96288	0.00189	0.00221	0	0.000600962
3.96493	0.00189	0.00221	0.00184	0.000600962
3.96698	0	0	0.00368	0.0012
3.96902	0	0.00111	0	0.000600962
3.97107	0	0.00111	0.00552	0.0024
3.97312	0.00568	0.00221	0.00184	0.0012
3.97517	0	0.00111	0	0.0024
3.97722	0	0.00221	0.00184	0.003
3.97926	0	0.00221	0.00921	0.0024
3.98131	0.00189	0.00332	0.00368	0.0018
3.98336	0	0	0.00368	0.0018
3.98541	0.00568	0	0.00368	0.0024
3.98746	0.00568	0.00221	0.00737	0.00361
3.9895	0.00379	0.00111	0.00368	0.0012
3.99155	0	0.00332	0.00184	0.00481
3.9936	0.00189	0.00111	0.00552	0.0024
3.99565	0.00189	0.00111	0.00184	0.000600962
			0.00184	0.000600962

## Sheet: Figure 1i
	0% Protection	25% Protection	50% Protection	100% Protection	lifetime at 658 nm
X axis	Y1 axis	Y2 axis	Y3 axis	Y4 axis
0	1	1	1	1
0.00205	0.93556	0.96404	0.96787	1.0355
0.0041	0.84885	0.89796	0.8755	1.04392
0.00614	0.79634	0.80078	0.8755	1.02467
0.00819	0.70088	0.72012	0.71285	0.9988
0.01024	0.68894	0.68805	0.62048	1.01504
0.01229	0.57359	0.66861	0.55221	1.02166
0.01434	0.54495	0.57046	0.53012	0.9651
0.01638	0.4646	0.46064	0.50602	0.98736
0.01843	0.40414	0.47425	0.47189	0.97172
0.02048	0.35004	0.43732	0.4739	1.03851
0.02253	0.30788	0.41108	0.37952	0.98375
0.02458	0.28719	0.39942	0.38956	0.9284
0.02662	0.27208	0.37804	0.35944	0.9272
0.02867	0.20366	0.35083	0.36747	0.93321
0.03072	0.18138	0.33042	0.29317	0.92058
0.03277	0.1782	0.29057	0.30321	0.97653
0.03482	0.1599	0.31778	0.30522	0.87786
0.03686	0.14081	0.27988	0.2751	0.87786
0.03891	0.13365	0.27114	0.27711	0.85921
0.04096	0.10183	0.22352	0.2992	0.88387
0.04301	0.11854	0.25462	0.34337	0.84236
0.04506	0.12649	0.23615	0.29719	0.85981
0.0471	0.09944	0.2138	0.29116	0.83634
0.04915	0.09308	0.22255	0.251	0.81107
0.0512	0.06444	0.18465	0.29116	0.79964
0.05325	0.07399	0.21574	0.27108	0.83755
0.0553	0.06523	0.20505	0.30321	0.77617
0.05734	0.05807	0.18562	0.28313	0.75692
0.05939	0.06046	0.20311	0.24096	0.79483
0.06144	0.05967	0.17104	0.27108	0.78279
0.06349	0.05648	0.20019	0.23494	0.81649
0.06554	0.04773	0.1827	0.21687	0.7503
0.06758	0.04535	0.19048	0.23494	0.784
0.06963	0.03182	0.1691	0.22892	0.71841
0.07168	0.04614	0.16715	0.20281	0.7497
0.07373	0.03262	0.16132	0.24699	0.72022
0.07578	0.0358	0.14966	0.24498	0.69194
0.07782	0.03103	0.15452	0.24699	0.69254
0.07987	0.03819	0.16424	0.26104	0.73586
0.08192	0.03023	0.18173	0.21888	0.6799
0.08397	0.035	0.15646	0.25301	0.72383
0.08602	0.02387	0.15355	0.21486	0.6775
0.08806	0.02784	0.15063	0.2249	0.70578
0.09011	0.02466	0.14772	0.18876	0.69555
0.09216	0.02944	0.138	0.22289	0.67329
0.09421	0.02625	0.12828	0.21687	0.65523
0.09626	0.02944	0.16035	0.17871	0.66245
0.0983	0.01512	0.14091	0.249	0.63839
0.10035	0.01512	0.14869	0.20884	0.642
0.1024	0.0183	0.1312	0.23695	0.62756
0.10445	0.02546	0.11953	0.24498	0.63899
0.1065	0.02307	0.12245	0.20281	0.62274
0.10854	0.01909	0.12439	0.21486	0.63297
0.11059	0.01432	0.13022	0.21888	0.63057
0.11264	0.02387	0.13411	0.23695	0.61432
0.11469	0.01512	0.14091	0.22691	0.58664
0.11674	0.0175	0.12245	0.23092	0.58183
0.11878	0.01512	0.11953	0.22088	0.57401
0.12083	0.01273	0.12925	0.17671	0.59146
0.12288	0.00875	0.138	0.19277	0.55596
0.12493	0.01034	0.11953	0.21687	0.5728
0.12698	0.0175	0.09815	0.24297	0.57641
0.12902	0.01034	0.12245	0.22691	0.54332
0.13107	0.0175	0.12051	0.2008	0.51745
0.13312	0.01432	0.12536	0.2008	0.5722
0.13517	0.00875	0.13314	0.22691	0.53851
0.13722	0.01273	0.10301	0.14859	0.53129
0.13926	0.01352	0.10398	0.21888	0.50301
0.14131	0.01114	0.09524	0.20884	0.52527
0.14336	0.00955	0.10593	0.1988	0.55535
0.14541	0.01114	0.12245	0.1747	0.52768
0.14746	0.00557	0.11176	0.21084	0.52347
0.1495	0.00557	0.10787	0.19478	0.51083
0.15155	0.0175	0.1312	0.17871	0.51745
0.1536	0.01193	0.10982	0.21285	0.50602
0.15565	0.00477	0.10398	0.17671	0.52166
0.1577	0.00875	0.1001	0.19076	0.50662
0.15974	0.00875	0.09815	0.18876	0.47653
0.16179	0.00955	0.11565	0.16064	0.51745
0.16384	0.00716	0.10787	0.19679	0.50782
0.16589	0.01114	0.10398	0.20482	0.47533
0.16794	0.00716	0.08941	0.19478	0.49097
0.16998	0.00636	0.10787	0.16466	0.4633
0.17203	0.00557	0.09815	0.17269	0.48436
0.17408	0.01034	0.09815	0.19076	0.47774
0.17613	0.00636	0.09329	0.16867	0.45187
0.17818	0.00318	0.1069	0.21486	0.43502
0.18022	0.00636	0.09718	0.19076	0.43923
0.18227	0.00636	0.09524	0.18675	0.43682
0.18432	0.00557	0.09524	0.1988	0.47413
0.18637	0.00398	0.08746	0.18072	0.429
0.18842	0.00398	0.09524	0.17269	0.39711
0.19046	0.00557	0.10398	0.20281	0.43562
0.19251	0.00636	0.08455	0.16867	0.43502
0.19456	0.00477	0.09329	0.1506	0.4284
0.19661	0.00318	0.09329	0.15863	0.41998
0.19866	0.00477	0.0758	0.18072	0.43381
0.2007	0.00796	0.09815	0.18474	0.41155
0.20275	0.00398	0.10107	0.18273	0.41396
0.2048	0.00875	0.08649	0.15863	0.40975
0.20685	0.00398	0.07775	0.17269	0.40554
0.2089	0.00318	0.08552	0.15462	0.39952
0.21094	0.00318	0.09135	0.16667	0.41516
0.21299	0.00159	0.07094	0.17269	0.41155
0.21504	0.00398	0.09815	0.18474	0.40132
0.21709	0.00239	0.07677	0.18876	0.40734
0.21914	0.00398	0.08163	0.18273	0.38688
0.22118	0.00477	0.07191	0.18273	0.41456
0.22323	0.00159	0.07289	0.17671	0.37846
0.22528	0.00239	0.0826	0.17871	0.39892
0.22733	0.00477	0.07483	0.17068	0.36342
0.22938	0.00636	0.08358	0.17269	0.36763
0.23142	0.00239	0.08066	0.1747	0.38989
0.23347	0.00477	0.07483	0.17871	0.37846
0.23552	0.00557	0.09427	0.15462	0.37485
0.23757	0.000795545	0.08552	0.17269	0.3574
0.23962	0.00875	0.08455	0.18072	0.37906
0.24166	0.00477	0.07969	0.16064	0.40012
0.24371	0.00318	0.0758	0.1747	0.37605
0.24576	0.00477	0.09135	0.18273	0.37966
0.24781	0.00398	0.07969	0.14859	0.33032
0.24986	0.00239	0.07677	0.16667	0.37665
0.2519	0.00159	0.07094	0.15663	0.358
0.25395	0.00239	0.08066	0.17269	0.36763
0.256	0.00557	0.08552	0.19076	0.35138
0.25805	0.00159	0.08941	0.17269	0.36101
0.2601	0.00557	0.08455	0.17068	0.33634
0.26214	0.00159	0.07191	0.16466	0.33153
0.26419	0.00398	0.07872	0.17671	0.32671
0.26624	0.000795545	0.07386	0.13052	0.3225
0.26829	0.00239	0.07872	0.16466	0.33213
0.27034	0.00318	0.07775	0.13655	0.33213
0.27238	0.00318	0.06706	0.16867	0.29603
0.27443	0.000795545	0.07094	0.14257	0.31588
0.27648	0.00159	0.08746	0.1747	0.31769
0.27853	0.00239	0.06803	0.14257	0.31829
0.28058	0.00318	0.07483	0.13454	0.3213
0.28262	0.00159	0.06706	0.14257	0.28279
0.28467	0.00318	0.08455	0.14659	0.3231
0.28672	0.00318	0.08455	0.16867	0.29663
0.28877	0.00318	0.06706	0.14859	0.29362
0.29082	0.00159	0.08552	0.16867	0.29122
0.29286	0.000795545	0.07677	0.17068	0.29603
0.29491	0.00318	0.07386	0.14458	0.31107
0.29696	0.00398	0.06997	0.17671	0.29663
0.29901	0.00159	0.07483	0.12249	0.27377
0.30106	0.00239	0.06706	0.15261	0.28279
0.3031	0.00318	0.07289	0.14458	0.28941
0.30515	0.00318	0.06706	0.14257	0.30927
0.3072	0.00239	0.07094	0.1506	0.26835
0.30925	0.00159	0.07677	0.14859	0.27738
0.3113	0.00239	0.05831	0.11847	0.26655
0.31334	0.000795545	0.08844	0.1747	0.29904
0.31539	0.00159	0.05637	0.13655	0.26715
0.31744	0.00239	0.06608	0.15663	0.27136
0.31949	0.00239	0.07775	0.11647	0.26294
0.32154	0.00239	0.06997	0.12249	0.27437
0.32358	0.00159	0.07872	0.15261	0.25451
0.32563	0	0.05928	0.16466	0.27377
0.32768	0.00159	0.06608	0.1245	0.27316
0.32973	0.00159	0.06608	0.11847	0.25572
0.33178	0.000795545	0.04859	0.14659	0.27738
0.33382	0	0.0622	0.16466	0.26955
0.33587	0.00159	0.05442	0.16265	0.26775
0.33792	0.00159	0.05345	0.11446	0.25632
0.33997	0.00239	0.04762	0.15663	0.24007
0.34202	0.00477	0.08066	0.11647	0.23887
0.34406	0.000795545	0.06025	0.11847	0.26294
0.34611	0.00398	0.05734	0.15261	0.2497
0.34816	0.00159	0.0622	0.12048	0.25752
0.35021	0.00239	0.06414	0.12851	0.23045
0.35226	0.00239	0.04956	0.13253	0.26534
0.3543	0.00239	0.06803	0.13655	0.27196
0.35635	0.00239	0.05345	0.11647	0.27016
0.3584	0.000795545	0.05831	0.15863	0.22984
0.36045	0.00159	0.05637	0.14859	0.23165
0.3625	0.00159	0.05053	0.12851	0.25933
0.36454	0.00159	0.05928	0.13052	0.22082
0.36659	0.00318	0.05248	0.13253	0.24248
0.36864	0.000795545	0.05831	0.14458	0.23706
0.37069	0.00318	0.04762	0.11647	0.25211
0.37274	0	0.0447	0.13052	0.22383
0.37478	0.00159	0.05637	0.15663	0.22864
0.37683	0	0.05831	0.12851	0.24368
0.37888	0.000795545	0.05151	0.12651	0.24489
0.38093	0.00159	0.06511	0.08434	0.2154
0.38298	0.00239	0.05734	0.11245	0.213
0.38502	0.00239	0.05248	0.12651	0.23887
0.38707	0.000795545	0.06414	0.12651	0.23345
0.38912	0.00239	0.05053	0.10843	0.2142
0.39117	0.000795545	0.04276	0.13052	0.19735
0.39322	0	0.05637	0.13855	0.23165
0.39526	0.00239	0.05637	0.11647	0.22262
0.39731	0.00159	0.04859	0.14458	0.20999
0.39936	0.000795545	0.05151	0.11446	0.19374
0.40141	0.00159	0.06706	0.11044	0.2154
0.40346	0.00159	0.04568	0.12651	0.20517
0.4055	0.00159	0.05248	0.11245	0.19495
0.40755	0.00318	0.05248	0.1245	0.20999
0.4096	0.00159	0.04568	0.11446	0.19916
0.41165	0.00159	0.05151	0.09839	0.19134
0.4137	0.00159	0.05442	0.11647	0.19795
0.41574	0.000795545	0.0447	0.11647	0.19073
0.41779	0.000795545	0.05637	0.14659	0.21239
0.41984	0.000795545	0.0447	0.1245	0.19254
0.42189	0.00318	0.03207	0.1245	0.20397
0.42394	0.00398	0.0379	0.11847	0.2148
0.42598	0.000795545	0.05151	0.11044	0.19555
0.42803	0.00318	0.06317	0.1245	0.18893
0.43008	0.00239	0.05053	0.1245	0.18171
0.43213	0	0.04179	0.09639	0.18532
0.43418	0.00159	0.04568	0.13052	0.19374
0.43622	0.000795545	0.03984	0.09237	0.19615
0.43827	0.000795545	0.05637	0.08032	0.216
0.44032	0	0.05734	0.10643	0.19795
0.44237	0	0.05151	0.11647	0.1781
0.44442	0.00239	0.04179	0.11647	0.19856
0.44646	0	0.04762	0.09639	0.19856
0.44851	0.000795545	0.04665	0.1004	0.18712
0.45056	0.00159	0.05151	0.10442	0.18773
0.45261	0.000795545	0.05248	0.11245	0.1793
0.45466	0.00318	0.04859	0.08635	0.1769
0.4567	0.00239	0.04568	0.08032	0.19615
0.45875	0.00159	0.05053	0.11245	0.17329
0.4608	0.00159	0.04859	0.09036	0.20096
0.46285	0.00318	0.04373	0.11245	0.1775
0.4649	0.00159	0.04082	0.09438	0.16185
0.46694	0.000795545	0.06122	0.11446	0.16787
0.46899	0.00318	0.04568	0.09438	0.16968
0.47104	0.00159	0.04179	0.09639	0.17208
0.47309	0.00398	0.05442	0.09237	0.16968
0.47514	0.000795545	0.03887	0.09237	0.16065
0.47718	0.000795545	0.04276	0.09237	0.16245
0.47923	0.000795545	0.04179	0.11044	0.16667
0.48128	0.000795545	0.0379	0.09036	0.15102
0.48333	0.00239	0.04859	0.10843	0.17569
0.48538	0.00159	0.0447	0.08233	0.1775
0.48742	0.000795545	0.04859	0.09438	0.16306
0.48947	0.000795545	0.03693	0.10843	0.15403
0.49152	0.00159	0.03887	0.09438	0.15884
0.49357	0.000795545	0.0379	0.10241	0.15764
0.49562	0.00239	0.05345	0.11647	0.16787
0.49766	0.00159	0.03693	0.10843	0.15042
0.49971	0.000795545	0.05345	0.09839	0.16185
0.50176	0.000795545	0.0447	0.09839	0.16847
0.50381	0.000795545	0.0447	0.08233	0.15403
0.50586	0.000795545	0.03596	0.07229	0.16185
0.5079	0	0.05151	0.08635	0.17509
0.50995	0.000795545	0.03013	0.1004	0.15824
0.512	0.000795545	0.05248	0.09237	0.15403
0.51405	0.000795545	0.04859	0.09036	0.14741
0.5161	0.00159	0.05053	0.06426	0.15102
0.51814	0	0.04276	0.10241	0.15463
0.52019	0.00318	0.04179	0.07831	0.13959
0.52224	0	0.03401	0.09438	0.14801
0.52429	0.000795545	0.05345	0.10643	0.13718
0.52634	0.00318	0.04762	0.09639	0.13899
0.52838	0	0.04956	0.08434	0.15283
0.53043	0	0.03499	0.09237	0.16185
0.53248	0	0.04859	0.08434	0.14801
0.53453	0.000795545	0.04568	0.08835	0.13538
0.53658	0	0.04568	0.09839	0.13718
0.53862	0	0.03207	0.0743	0.13297
0.54067	0.00159	0.02915	0.08835	0.15884
0.54272	0.00159	0.04373	0.09237	0.13598
0.54477	0	0.04082	0.11647	0.1444
0.54682	0	0.03499	0.07831	0.13718
0.54886	0.00159	0.03304	0.09438	0.13718
0.55091	0.000795545	0.03984	0.07631	0.13117
0.55296	0.00159	0.03596	0.09839	0.1438
0.55501	0	0.03887	0.08434	0.14801
0.55706	0.00239	0.04762	0.08434	0.15042
0.5591	0.000795545	0.04082	0.08233	0.12335
0.56115	0.00239	0.04373	0.08635	0.13237
0.5632	0.000795545	0.04665	0.09839	0.13658
0.56525	0	0.03887	0.09839	0.13357
0.5673	0	0.03401	0.09237	0.12936
0.56934	0.00159	0.03693	0.06024	0.12816
0.57139	0.000795545	0.03596	0.0743	0.13057
0.57344	0.00239	0.03401	0.05823	0.11372
0.57549	0.000795545	0.04956	0.08032	0.12696
0.57754	0.000795545	0.03013	0.07229	0.11613
0.57958	0	0.03693	0.12048	0.13177
0.58163	0.00318	0.03984	0.07028	0.13297
0.58368	0.00318	0.03207	0.07831	0.11191
0.58573	0.00239	0.0447	0.09036	0.12274
0.58778	0.000795545	0.0447	0.06627	0.11372
0.58982	0.00239	0.04276	0.08032	0.13117
0.59187	0.000795545	0.03401	0.09639	0.11492
0.59392	0.00159	0.03596	0.09639	0.11432
0.59597	0	0.03401	0.07028	0.12274
0.59802	0.000795545	0.03401	0.06426	0.13839
0.60006	0.000795545	0.0379	0.06225	0.1089
0.60211	0.00318	0.02721	0.0743	0.1089
0.60416	0.00159	0.03013	0.07028	0.12395
0.60621	0.00159	0.03207	0.1004	0.11432
0.60826	0.000795545	0.04082	0.06426	0.10229
0.6103	0.00239	0.0311	0.06627	0.11913
0.61235	0	0.0379	0.08434	0.1059
0.6144	0.000795545	0.03887	0.08233	0.11974
0.61645	0.000795545	0.02915	0.0743	0.11913
0.6185	0	0.04082	0.0743	0.09747
0.62054	0	0.03401	0.06225	0.12034
0.62259	0.00159	0.03304	0.0743	0.11492
0.62464	0.00239	0.04568	0.0743	0.11252
0.62669	0	0.02915	0.10241	0.11552
0.62874	0.00239	0.03013	0.05221	0.11974
0.63078	0	0.02527	0.08635	0.11432
0.63283	0.000795545	0.02624	0.07631	0.10951
0.63488	0.00159	0.03207	0.08233	0.09988
0.63693	0.000795545	0.0311	0.08032	0.11071
0.63898	0.00159	0.03304	0.08635	0.11492
0.64102	0.00318	0.02624	0.06426	0.09868
0.64307	0.000795545	0.02915	0.07831	0.10409
0.64512	0.00159	0.03499	0.05823	0.09507
0.64717	0.000795545	0.03304	0.07028	0.11853
0.64922	0.000795545	0.03304	0.06827	0.10168
0.65126	0.000795545	0.02332	0.08434	0.10409
0.65331	0.00159	0.0379	0.08835	0.10229
0.65536	0	0.03304	0.06024	0.11131
0.65741	0.000795545	0.03401	0.08635	0.11071
0.65946	0.00239	0.04082	0.07831	0.09807
0.6615	0.00159	0.03304	0.07831	0.11492
0.66355	0	0.03499	0.07631	0.09567
0.6656	0.00318	0.04179	0.07831	0.09266
0.66765	0	0.03013	0.07631	0.09146
0.6697	0.00159	0.02041	0.06827	0.09627
0.67174	0	0.02624	0.05622	0.10469
0.67379	0	0.03984	0.07229	0.09206
0.67584	0.00239	0.03693	0.0743	0.08424
0.67789	0	0.02332	0.07028	0.08905
0.67994	0	0.02818	0.05221	0.09326
0.68198	0.000795545	0.03304	0.09036	0.09146
0.68403	0	0.03401	0.05823	0.07942
0.68608	0.000795545	0.02915	0.07831	0.09206
0.68813	0.00159	0.03984	0.05823	0.09507
0.69018	0.00239	0.02332	0.05823	0.09025
0.69222	0.000795545	0.03013	0.06426	0.10168
0.69427	0	0.02624	0.0743	0.08604
0.69632	0	0.03401	0.07229	0.08604
0.69837	0.000795545	0.02527	0.07229	0.08544
0.70042	0.000795545	0.03207	0.06426	0.09687
0.70246	0.00159	0.02332	0.06426	0.08604
0.70451	0.000795545	0.03304	0.05622	0.09266
0.70656	0	0.03401	0.03614	0.09085
0.70861	0.00239	0.03207	0.05823	0.08063
0.71066	0.00159	0.02915	0.04618	0.09266
0.7127	0.00318	0.02721	0.04618	0.0722
0.71475	0	0.0243	0.07831	0.09386
0.7168	0	0.02527	0.05823	0.08123
0.71885	0	0.02138	0.06024	0.09807
0.7209	0	0.03013	0.0743	0.08484
0.72294	0.000795545	0.03401	0.07229	0.08965
0.72499	0.00318	0.0243	0.07028	0.07822
0.72704	0	0.0379	0.06426	0.08063
0.72909	0.000795545	0.02527	0.05422	0.08724
0.73114	0.00159	0.03401	0.07229	0.09807
0.73318	0	0.02138	0.05221	0.09206
0.73523	0.00159	0.03499	0.05823	0.10168
0.73728	0.00239	0.02235	0.05622	0.08664
0.73933	0.00159	0.02624	0.04819	0.08785
0.74138	0.000795545	0.03013	0.06225	0.07762
0.74342	0.00239	0.02915	0.06426	0.06619
0.74547	0.000795545	0.03304	0.09438	0.08484
0.74752	0.00159	0.02818	0.04819	0.07882
0.74957	0.00239	0.0243	0.07028	0.07641
0.75162	0	0.02818	0.06627	0.07641
0.75366	0.000795545	0.02332	0.0743	0.08183
0.75571	0.00159	0.02818	0.05823	0.08424
0.75776	0.00159	0.03304	0.06627	0.07521
0.75981	0	0.03207	0.05221	0.07702
0.76186	0.000795545	0.03596	0.08233	0.07581
0.7639	0.00159	0.02915	0.0502	0.07942
0.76595	0.00239	0.01846	0.06024	0.08243
0.768	0.000795545	0.03304	0.08635	0.08002
0.77005	0.00318	0.0243	0.0502	0.06919
0.7721	0.00318	0.0243	0.08032	0.07762
0.77414	0	0.02138	0.06627	0.06919
0.77619	0.000795545	0.02041	0.05221	0.07461
0.77824	0.00159	0.01944	0.03614	0.07461
0.78029	0.000795545	0.0243	0.05823	0.06919
0.78234	0.00159	0.03013	0.04819	0.07521
0.78438	0	0.02138	0.06426	0.07461
0.78643	0.00159	0.0311	0.05823	0.07882
0.78848	0.00318	0.02624	0.07028	0.07641
0.79053	0.00239	0.0311	0.04217	0.07822
0.79258	0.00159	0.02721	0.05622	0.0704
0.79462	0	0.02041	0.05221	0.07942
0.79667	0.00239	0.02624	0.0502	0.07521
0.79872	0	0.02138	0.04217	0.06558
0.80077	0.00159	0.02235	0.03815	0.07581
0.80282	0	0.02527	0.08233	0.0698
0.80486	0.00239	0.01458	0.04418	0.07341
0.80691	0.000795545	0.01846	0.05823	0.05836
0.80896	0	0.02527	0.05823	0.08424
0.81101	0	0.03887	0.05221	0.0704
0.81306	0.00239	0.02041	0.0502	0.05535
0.8151	0	0.02235	0.05622	0.06859
0.81715	0	0.01944	0.07631	0.06318
0.8192	0.000795545	0.02235	0.04819	0.06378
0.82125	0.000795545	0.02235	0.03213	0.05596
0.8233	0	0.01846	0.0502	0.06799
0.82534	0	0.02041	0.05823	0.06137
0.82739	0	0.02041	0.04819	0.05355
0.82944	0.00239	0.02138	0.03815	0.06799
0.83149	0.000795545	0.01846	0.04418	0.05957
0.83354	0	0.02527	0.04819	0.06619
0.83558	0	0.02041	0.04016	0.06859
0.83763	0.00159	0.02041	0.05622	0.06258
0.83968	0	0.02818	0.04418	0.05716
0.84173	0.00318	0.02721	0.06426	0.06558
0.84378	0.000795545	0.02332	0.04217	0.06498
0.84582	0.000795545	0.01944	0.04418	0.06919
0.84787	0.000795545	0.02138	0.05221	0.05535
0.84992	0.00318	0.01944	0.05422	0.06077
0.85197	0	0.02624	0.04016	0.05836
0.85402	0	0.02041	0.05221	0.06438
0.85606	0.000795545	0.0243	0.06627	0.05656
0.85811	0.00239	0.02235	0.04819	0.06077
0.86016	0	0.02527	0.0502	0.05957
0.86221	0	0.02818	0.0502	0.06378
0.86426	0	0.02721	0.0502	0.05836
0.8663	0.00398	0.02138	0.04418	0.06799
0.86835	0.00159	0.01749	0.05823	0.06438
0.8704	0.000795545	0.01944	0.06024	0.05235
0.87245	0.00239	0.0243	0.05221	0.05415
0.8745	0.000795545	0.01749	0.04819	0.05295
0.87654	0.000795545	0.01458	0.04016	0.06799
0.87859	0.000795545	0.02235	0.06426	0.05174
0.88064	0.000795545	0.02818	0.04016	0.05596
0.88269	0	0.01749	0.05622	0.05475
0.88474	0	0.01944	0.05221	0.04874
0.88678	0.000795545	0.01749	0.03614	0.05897
0.88883	0.00159	0.02041	0.02209	0.04753
0.89088	0.000795545	0.02818	0.06024	0.05355
0.89293	0.000795545	0.02915	0.04016	0.05656
0.89498	0	0.01944	0.04016	0.05295
0.89702	0.000795545	0.01846	0.04618	0.05596
0.89907	0.000795545	0.02041	0.03614	0.04152
0.90112	0.000795545	0.01458	0.06225	0.06258
0.90317	0	0.01846	0.03414	0.04934
0.90522	0.000795545	0.01846	0.04217	0.04874
0.90726	0	0.01846	0.04217	0.04934
0.90931	0.000795545	0.0243	0.03815	0.04212
0.91136	0.00159	0.01749	0.03012	0.05415
0.91341	0.000795545	0.01846	0.04418	0.05716
0.91546	0.00159	0.0243	0.05823	0.05836
0.9175	0.00159	0.02721	0.04418	0.06438
0.91955	0.00239	0.01944	0.03614	0.05535
0.9216	0.000795545	0.02332	0.03614	0.05776
0.92365	0.00159	0.02332	0.02811	0.05596
0.9257	0	0.02332	0.04217	0.04272
0.92774	0.000795545	0.01944	0.06225	0.05415
0.92979	0.000795545	0.01555	0.03213	0.05535
0.93184	0	0.01166	0.0261	0.05295
0.93389	0.000795545	0.02235	0.0241	0.04633
0.93594	0.000795545	0.01555	0.04217	0.04693
0.93798	0	0.01458	0.04217	0.05054
0.94003	0	0.02527	0.03815	0.05897
0.94208	0	0.01846	0.04016	0.04874
0.94413	0.00159	0.02138	0.04016	0.05535
0.94618	0.000795545	0.01361	0.02811	0.05114
0.94822	0.000795545	0.01749	0.04016	0.05535
0.95027	0.00159	0.02624	0.04418	0.04633
0.95232	0.00159	0.01944	0.04418	0.04813
0.95437	0.000795545	0.02138	0.04418	0.04272
0.95642	0.00159	0.01846	0.03414	0.03971
0.95846	0.00159	0.01166	0.0261	0.04452
0.96051	0.00159	0.02138	0.04217	0.04693
0.96256	0	0.01846	0.02008	0.04753
0.96461	0.000795545	0.03013	0.05422	0.06197
0.96666	0.00239	0.02041	0.04819	0.03129
0.9687	0.000795545	0.01944	0.03213	0.05114
0.97075	0.000795545	0.01846	0.03414	0.05295
0.9728	0.000795545	0.01166	0.03012	0.03971
0.97485	0.000795545	0.00972	0.04016	0.04091
0.9769	0	0.01652	0.03012	0.04994
0.97894	0	0.02138	0.03012	0.04332
0.98099	0.000795545	0.01846	0.0502	0.0367
0.98304	0	0.01361	0.04418	0.0367
0.98509	0.00159	0.01749	0.01406	0.04693
0.98714	0.00159	0.01263	0.03815	0.04994
0.98918	0.000795545	0.01263	0.05622	0.04573
0.99123	0.00159	0.01846	0.05622	0.04392
0.99328	0.000795545	0.01458	0.0241	0.03791
0.99533	0.00159	0.01166	0.03012	0.04633
0.99738	0	0.01458	0.05422	0.04091
0.99942	0.000795545	0.02041	0.05823	0.03791
1.00147	0.00239	0.01361	0.04819	0.04152
1.00352	0.000795545	0.01555	0.02811	0.04272
1.00557	0	0.01944	0.03414	0.03971
1.00762	0.00159	0.02138	0.03815	0.03189
1.00966	0.000795545	0.02041	0.03213	0.03911
1.01171	0.00318	0.01652	0.04016	0.04031
1.01376	0.000795545	0.01652	0.03815	0.04091
1.01581	0	0.02235	0.02811	0.03971
1.01786	0.00159	0.01652	0.02209	0.04693
1.0199	0.000795545	0.01069	0.04217	0.0367
1.02195	0.00318	0.01069	0.03213	0.0373
1.024	0.00159	0.01846	0.04819	0.04152
1.02605	0	0.01749	0.04217	0.03911
1.0281	0.000795545	0.00875	0.03012	0.04633
1.03014	0	0.02235	0.03012	0.0367
1.03219	0	0.01069	0.01004	0.0367
1.03424	0.00239	0.02332	0.04418	0.03369
1.03629	0.000795545	0.01458	0.05221	0.03369
1.03834	0.00159	0.01069	0.03213	0.03911
1.04038	0.00159	0.01263	0.0241	0.0373
1.04243	0.00159	0.01749	0.03815	0.0367
1.04448	0.00398	0.01846	0.0241	0.05174
1.04653	0.000795545	0.01166	0.02811	0.0343
1.04858	0.000795545	0.01652	0.03012	0.03791
1.05062	0	0.01944	0.03213	0.03129
1.05267	0.000795545	0.01555	0.02811	0.0349
1.05472	0.000795545	0.01263	0.03614	0.0355
1.05677	0.000795545	0.02235	0.04217	0.03249
1.05882	0.00318	0.01069	0.0261	0.04031
1.06086	0	0.01069	0.03614	0.02828
1.06291	0	0.01555	0.03614	0.04031
1.06496	0.000795545	0.01166	0.0261	0.04152
1.06701	0	0.02138	0.0241	0.0373
1.06906	0.000795545	0.01652	0.02811	0.03129
1.0711	0.000795545	0.00777	0.03012	0.0373
1.07315	0	0.01166	0.03012	0.04152
1.0752	0.000795545	0.01749	0.03213	0.03971
1.07725	0.00159	0.00972	0.04016	0.0355
1.0793	0.00159	0.01361	0.0241	0.02467
1.08134	0.000795545	0.01749	0.02008	0.0361
1.08339	0.00239	0.00875	0.03414	0.03189
1.08544	0.000795545	0.01263	0.02811	0.02467
1.08749	0.00239	0.02818	0.03815	0.0367
1.08954	0.000795545	0.02332	0.03213	0.0355
1.09158	0	0.01846	0.03012	0.02888
1.09363	0	0.01361	0.03213	0.03189
1.09568	0.00239	0.01166	0.03213	0.03309
1.09773	0.000795545	0.02041	0.03012	0.04091
1.09978	0.000795545	0.02235	0.0261	0.03791
1.10182	0.00159	0.01555	0.03414	0.03189
1.10387	0.00159	0.00972	0.0261	0.0373
1.10592	0.000795545	0.01652	0.0261	0.02647
1.10797	0.00159	0.01166	0.03614	0.03189
1.11002	0.000795545	0.01555	0.0241	0.0349
1.11206	0	0.01166	0.03012	0.02768
1.11411	0.000795545	0.02041	0.0261	0.0367
1.11616	0	0.01944	0.0241	0.03008
1.11821	0.00239	0.00972	0.03614	0.03309
1.12026	0	0.01361	0.04217	0.02708
1.1223	0.000795545	0.01069	0.0261	0.0343
1.12435	0.000795545	0.01263	0.03213	0.03008
1.1264	0	0.00972	0.04016	0.04031
1.12845	0	0.00875	0.02811	0.02708
1.1305	0	0.01555	0.0261	0.03129
1.13254	0.00159	0.01166	0.03012	0.0361
1.13459	0.000795545	0.01361	0.02811	0.02407
1.13664	0.000795545	0.01749	0.03414	0.02046
1.13869	0.00159	0.01263	0.02008	0.02888
1.14074	0.000795545	0.01069	0.0261	0.03129
1.14278	0.00159	0.00777	0.02811	0.02768
1.14483	0.000795545	0.01555	0.01606	0.03189
1.14688	0.00159	0.00875	0.03213	0.02647
1.14893	0.00159	0.01263	0.0261	0.03249
1.15098	0.00159	0.01166	0.03614	0.02948
1.15302	0.000795545	0.01361	0.01406	0.03069
1.15507	0.00239	0.01166	0.04618	0.0367
1.15712	0.000795545	0.01069	0.03012	0.03189
1.15917	0.00239	0.00972	0.03614	0.02467
1.16122	0.00159	0.01263	0.02811	0.02527
1.16326	0	0.01263	0.02008	0.0367
1.16531	0.000795545	0.00972	0.02008	0.02467
1.16736	0.000795545	0.01361	0.02811	0.02587
1.16941	0.00239	0.00875	0.02209	0.02828
1.17146	0.000795545	0.01263	0.02209	0.02286
1.1735	0.00159	0.01069	0.01004	0.03309
1.17555	0.00159	0.01361	0.03213	0.02647
1.1776	0	0.0068	0.0261	0.02527
1.17965	0	0.01263	0.0241	0.02587
1.1817	0.000795545	0.01361	0.03414	0.02948
1.18374	0.00239	0.01555	0.04217	0.0361
1.18579	0.000795545	0.01458	0.01606	0.02166
1.18784	0.00239	0.01166	0.01406	0.02708
1.18989	0.000795545	0.01166	0.03012	0.02467
1.19194	0.00159	0.01263	0.01606	0.02527
1.19398	0	0.01652	0.02008	0.02647
1.19603	0.000795545	0.01749	0.01807	0.02226
1.19808	0.00159	0.01652	0.03213	0.0355
1.20013	0	0.0068	0.01606	0.02708
1.20218	0	0.00875	0.0261	0.02046
1.20422	0.00159	0.0068	0.03012	0.02647
1.20627	0	0.01749	0.02209	0.03309
1.20832	0	0.01846	0.03213	0.02768
1.21037	0.000795545	0.01263	0.03614	0.02587
1.21242	0.00239	0.01069	0.01606	0.03069
1.21446	0	0.01652	0.02209	0.02347
1.21651	0.000795545	0.00777	0.04016	0.01986
1.21856	0.000795545	0.01749	0.0261	0.02708
1.22061	0	0.01166	0.01807	0.02768
1.22266	0.000795545	0.01652	0.03815	0.03309
1.2247	0.00239	0.01749	0.01606	0.02407
1.22675	0	0.01069	0.03213	0.02527
1.2288	0	0.00777	0.01807	0.02948
1.23085	0.000795545	0.01166	0.01807	0.02828
1.2329	0.00318	0.00875	0.02811	0.01865
1.23494	0.000795545	0.01069	0.03815	0.02768
1.23699	0	0.01166	0.0261	0.02828
1.23904	0.000795545	0.01166	0.02008	0.02106
1.24109	0.000795545	0.01263	0.01406	0.02166
1.24314	0.00318	0.02041	0.02209	0.02467
1.24518	0.000795545	0.01166	0.02209	0.02527
1.24723	0.000795545	0.01263	0.02811	0.02226
1.24928	0	0.01361	0.0261	0.02587
1.25133	0.000795545	0.01749	0.01807	0.02527
1.25338	0.00159	0.01069	0.0261	0.01986
1.25542	0	0.00972	0.0241	0.02527
1.25747	0.00159	0.00777	0.02008	0.02708
1.25952	0.000795545	0.00972	0.02008	0.02106
1.26157	0	0.00875	0.02811	0.02708
1.26362	0.00159	0.01166	0.0241	0.01805
1.26566	0	0.00875	0.02209	0.02046
1.26771	0	0.01846	0.01406	0.02467
1.26976	0.00239	0.00972	0.01606	0.02828
1.27181	0.000795545	0.00583	0.02008	0.01384
1.27386	0.000795545	0.00875	0.01807	0.02708
1.2759	0.00239	0.00777	0.01807	0.01986
1.27795	0.000795545	0.01166	0.03012	0.02106
1.28	0	0.01166	0.02209	0.02166
1.28205	0	0.00583	0.02811	0.02527
1.2841	0.000795545	0.01069	0.0241	0.02226
1.28614	0	0.01846	0.00803	0.02587
1.28819	0.00239	0.01069	0.01606	0.02587
1.29024	0	0.01166	0.01807	0.02106
1.29229	0.000795545	0.00972	0.04016	0.02467
1.29434	0	0.01652	0.0241	0.01625
1.29638	0.000795545	0.0068	0.0241	0.02226
1.29843	0	0.01555	0.0261	0.02226
1.30048	0	0.01166	0.0241	0.01865
1.30253	0.00159	0.01069	0.01807	0.02106
1.30458	0.000795545	0.0068	0.01406	0.01805
1.30662	0	0.01166	0.0241	0.01805
1.30867	0.000795545	0.00875	0.01807	0.02106
1.31072	0.00159	0.01069	0.03213	0.01986
1.31277	0.000795545	0.00972	0.02811	0.02106
1.31482	0	0.0068	0.01406	0.02226
1.31686	0.000795545	0.00972	0.02209	0.02046
1.31891	0	0.01263	0.02209	0.02166
1.32096	0.00159	0.00583	0.01606	0.01925
1.32301	0.000795545	0.00777	0.0261	0.02587
1.32506	0.00239	0.00194	0.02209	0.02106
1.3271	0	0.01361	0.01807	0.02046
1.32915	0	0.00486	0.0261	0.02046
1.3312	0.00159	0.01458	0.0241	0.02467
1.33325	0.00239	0.00972	0.02209	0.01925
1.3353	0	0.01361	0.02008	0.01324
1.33734	0	0.00875	0.01406	0.01986
1.33939	0.000795545	0.01846	0.0241	0.02347
1.34144	0.00159	0.00875	0.02811	0.02347
1.34349	0.00159	0.00583	0.01406	0.02106
1.34554	0.000795545	0.00777	0.0261	0.01504
1.34758	0	0.01166	0.0241	0.01203
1.34963	0	0.01263	0.02209	0.01745
1.35168	0	0.01652	0.0261	0.01925
1.35373	0.00159	0.00777	0.00803	0.02106
1.35578	0.00239	0.01263	0.01205	0.02046
1.35782	0	0.00875	0.03012	0.01925
1.35987	0.00159	0.00972	0.01406	0.02407
1.36192	0.000795545	0.01166	0.0241	0.01805
1.36397	0.000795545	0.01166	0.01406	0.02166
1.36602	0.000795545	0.01069	0.01606	0.02226
1.36806	0	0.00972	0.0241	0.01805
1.37011	0.00159	0.01361	0.01807	0.01625
1.37216	0.000795545	0.00875	0.02209	0.01986
1.37421	0	0.00875	0.01606	0.01986
1.37626	0.00159	0.00875	0.02811	0.01865
1.3783	0.00159	0.01263	0.0241	0.02046
1.38035	0.00159	0.01361	0.01205	0.02347
1.3824	0.00159	0.0068	0.01406	0.01745
1.38445	0.00159	0.00583	0.0261	0.02166
1.3865	0.000795545	0.00972	0.01406	0.01564
1.38854	0.00239	0.01263	0.02008	0.01324
1.39059	0	0.00583	0.01205	0.01625
1.39264	0.000795545	0.00875	0.01807	0.01143
1.39469	0.000795545	0.00777	0.01205	0.01625
1.39674	0.00239	0.0068	0.0261	0.01986
1.39878	0	0.01069	0.03213	0.01745
1.40083	0.00239	0.00389	0.01807	0.02226
1.40288	0.000795545	0.0068	0.02008	0.01685
1.40493	0.00159	0.00972	0.02811	0.01805
1.40698	0.000795545	0.01166	0.00602	0.01444
1.40902	0.00159	0.01069	0.0261	0.01384
1.41107	0.00159	0.00389	0.02209	0.01504
1.41312	0.000795545	0.01361	0.00803	0.01504
1.41517	0.000795545	0.00972	0.01406	0.01564
1.41722	0.000795545	0.00777	0.03213	0.01564
1.41926	0	0.01361	0.02209	0.01444
1.42131	0.000795545	0.01166	0.01406	0.01805
1.42336	0.000795545	0.01263	0.0241	0.01925
1.42541	0.000795545	0.00875	0.01606	0.02046
1.42746	0.00159	0.01263	0.01807	0.01925
1.4295	0.00239	0.0068	0.01807	0.01504
1.43155	0.000795545	0.0068	0.01004	0.01143
1.4336	0.00159	0.00777	0.01406	0.01745
1.43565	0	0.00875	0.01606	0.01504
1.4377	0	0.00777	0.0241	0.01324
1.43974	0.00159	0.00875	0.02008	0.01324
1.44179	0	0.00583	0.02209	0.01203
1.44384	0	0.00583	0.01406	0.01504
1.44589	0.00239	0.0068	0.01807	0.01986
1.44794	0	0.00777	0.01807	0.01564
1.44998	0.00159	0.00292	0.01406	0.01925
1.45203	0.000795545	0.00777	0.01406	0.01264
1.45408	0	0.00972	0.01606	0.01986
1.45613	0	0.00972	0.01406	0.01564
1.45818	0	0.01166	0.01606	0.01625
1.46022	0	0.00583	0.01406	0.01564
1.46227	0.00159	0.01069	0.01406	0.01685
1.46432	0.00239	0.01069	0.01406	0.01805
1.46637	0	0.00777	0.01606	0.00963
1.46842	0	0.01166	0.01807	0.01324
1.47046	0.000795545	0.00486	0.01406	0.01444
1.47251	0.00159	0.0068	0.02008	0.01504
1.47456	0.00159	0.01263	0.01807	0.01805
1.47661	0	0.01069	0.00803	0.01986
1.47866	0	0.00486	0.0261	0.01444
1.4807	0.000795545	0.00389	0.01606	0.01564
1.48275	0.000795545	0.00389	0.01807	0.02046
1.4848	0.000795545	0.01555	0.01807	0.01444
1.48685	0.000795545	0.0068	0.02008	0.01444
1.4889	0	0.00583	0.0241	0.01625
1.49094	0.000795545	0.00875	0.01205	0.01564
1.49299	0.000795545	0.0068	0.02008	0.02046
1.49504	0.00159	0.00486	0.01406	0.01264
1.49709	0.000795545	0.00389	0.00402	0.01023
1.49914	0.000795545	0.01166	0.01406	0.01384
1.50118	0.000795545	0.01069	0.01205	0.01986
1.50323	0.00398	0.00583	0.03213	0.00842
1.50528	0.00159	0.0068	0.01205	0.01504
1.50733	0.00159	0.00389	0.01606	0.01564
1.50938	0	0.00875	0.01406	0.01143
1.51142	0.000795545	0.00486	0.01205	0.01504
1.51347	0	0.00972	0.02008	0.01083
1.51552	0.00239	0.00777	0.01606	0.01203
1.51757	0	0.00875	0.02008	0.01685
1.51962	0.000795545	0.00875	0.0241	0.01264
1.52166	0.00239	0.00972	0.0261	0.01444
1.52371	0.00159	0.00777	0.01807	0.01264
1.52576	0.000795545	0.00972	0.01406	0.00662
1.52781	0.000795545	0.01263	0.01606	0.01986
1.52986	0	0.00875	0.01807	0.01685
1.5319	0	0.00875	0.01406	0.01324
1.53395	0.00159	0.00389	0.00803	0.01504
1.536	0.000795545	0.0068	0.00402	0.01324
1.53805	0	0.0068	0.01004	0.01023
1.5401	0.000795545	0.01361	0.01606	0.01925
1.54214	0.000795545	0.00583	0.00201	0.01444
1.54419	0.00239	0.00972	0.02008	0.01023
1.54624	0.000795545	0.0068	0.01406	0.01444
1.54829	0.000795545	0.00583	0.01004	0.01324
1.55034	0	0.00486	0.01606	0.01564
1.55238	0.00159	0.00583	0.01004	0.01504
1.55443	0.000795545	0.00875	0.01406	0.01083
1.55648	0	0.00875	0.01004	0.01264
1.55853	0.00239	0.01069	0.01205	0.01865
1.56058	0	0.00486	0.01205	0.01805
1.56262	0.000795545	0.0068	0.01606	0.01504
1.56467	0.00239	0.00777	0.01406	0.01203
1.56672	0.00159	0.00777	0.01004	0.01143
1.56877	0.000795545	0.0068	0.02811	0.01384
1.57082	0.00159	0.00194	0.01004	0.01384
1.57286	0.00159	0.00972	0.01606	0.01444
1.57491	0.000795545	0.00777	0.02008	0.01444
1.57696	0.00239	0.00389	0.01406	0.01384
1.57901	0	0.00777	0.00803	0.01444
1.58106	0.000795545	0.00583	0.01807	0.01023
1.5831	0.000795545	0.00583	0.01004	0.01504
1.58515	0.000795545	0.0068	0.01205	0.01324
1.5872	0.000795545	0.00875	0.01004	0.01986
1.58925	0.000795545	0.00875	0.00803	0.01384
1.5913	0	0.0068	0.01205	0.01504
1.59334	0.000795545	0.00875	0.01406	0.01083
1.59539	0.00159	0.00583	0.01406	0.01264
1.59744	0.000795545	0.0068	0.01406	0.01023
1.59949	0	0.01069	0.00803	0.01504
1.60154	0.000795545	0.00389	0.01004	0.00963
1.60358	0	0.0068	0.01004	0.01625
1.60563	0.000795545	0.00777	0.00602	0.01384
1.60768	0.00159	0.00486	0.00803	0.01324
1.60973	0.000795545	0.00389	0.01807	0.00782
1.61178	0	0.00486	0.00803	0.01203
1.61382	0.00159	0.0068	0.01406	0.00903
1.61587	0.000795545	0.0068	0.01807	0.01264
1.61792	0	0.000971817	0.01406	0.01625
1.61997	0.000795545	0.00583	0.0261	0.01143
1.62202	0	0.0068	0.00803	0.01324
1.62406	0	0.00486	0.01205	0.00842
1.62611	0.000795545	0.00389	0.01606	0.00782
1.62816	0.000795545	0.00194	0.01406	0.01384
1.63021	0.000795545	0.00389	0.00402	0.01324
1.63226	0	0.00583	0.01205	0.01324
1.6343	0.000795545	0.00777	0.01004	0.01143
1.63635	0.00159	0.00972	0.01406	0.01023
1.6384	0	0.0068	0.01606	0.01264
1.64045	0	0.00777	0.0261	0.01023
1.6425	0.00159	0.00875	0.01406	0.01384
1.64454	0	0.00486	0.0241	0.00963
1.64659	0	0.00389	0.01606	0.01083
1.64864	0.00159	0.00583	0.01205	0.01143
1.65069	0.000795545	0.0068	0.00402	0.01023
1.65274	0.00239	0.000971817	0.01807	0.01203
1.65478	0.000795545	0.00194	0.00602	0.01444
1.65683	0	0.00583	0.02008	0.01023
1.65888	0.00239	0.00875	0.00803	0.00842
1.66093	0.00159	0.00194	0.01606	0.01264
1.66298	0.000795545	0.0068	0.01606	0.00963
1.66502	0	0.00292	0.01406	0.00782
1.66707	0.000795545	0.00194	0.01004	0.00903
1.66912	0	0.00486	0.00803	0.01143
1.67117	0.00159	0.01166	0.00402	0.00842
1.67322	0	0.000971817	0.01004	0.00662
1.67526	0.000795545	0.00486	0.01205	0.01264
1.67731	0.000795545	0.0068	0.00803	0.01264
1.67936	0	0.00777	0.00803	0.00722
1.68141	0.000795545	0.00194	0.01406	0.01203
1.68346	0.000795545	0.00194	0.01004	0.00602
1.6855	0.000795545	0.00583	0.00602	0.00842
1.68755	0.000795545	0.00292	0.01004	0.00782
1.6896	0.00159	0.00875	0.00803	0.00903
1.69165	0.00239	0.00486	0.01004	0.01324
1.6937	0	0.00486	0.01406	0.01083
1.69574	0.00159	0.00389	0.01606	0.01023
1.69779	0.00159	0.00389	0.0261	0.00722
1.69984	0.00239	0.00486	0.01004	0.01023
1.70189	0.00159	0.01166	0.00602	0.01504
1.70394	0.00159	0.0068	0.01406	0.01023
1.70598	0	0.00486	0.01406	0.00421
1.70803	0.000795545	0.00875	0.00803	0.00963
1.71008	0.000795545	0.00389	0.00803	0.00782
1.71213	0.00239	0.00875	0.01406	0.00481
1.71418	0.000795545	0.00777	0.00803	0.00903
1.71622	0	0.00875	0.01406	0.00963
1.71827	0.000795545	0.00194	0.02008	0.01444
1.72032	0	0.00486	0.00602	0.00782
1.72237	0.00159	0.00583	0.01205	0.01143
1.72442	0.00159	0.00486	0.00803	0.00722
1.72646	0	0.00583	0.01406	0.00602
1.72851	0.00159	0.0068	0.01406	0.00782
1.73056	0.00159	0.0068	0.00602	0.01023
1.73261	0	0.01069	0.00803	0.00842
1.73466	0.00239	0.00972	0.00602	0.00903
1.7367	0.00159	0.0068	0.02008	0.01384
1.73875	0.00159	0.00583	0.01606	0.00722
1.7408	0.000795545	0.00292	0.01606	0.00963
1.74285	0.000795545	0.00194	0.01004	0.01023
1.7449	0.000795545	0.00389	0.01205	0.01504
1.74694	0	0.01166	0.01004	0.01143
1.74899	0.000795545	0.00583	0.01406	0.01324
1.75104	0.00239	0.00292	0.00402	0.01023
1.75309	0.000795545	0.00777	0.00803	0.00842
1.75514	0	0.00194	0.00402	0.01083
1.75718	0	0.0068	0.00803	0.00842
1.75923	0.00159	0.00292	0.00602	0.00602
1.76128	0.00159	0.0068	0.01406	0.01023
1.76333	0	0.00389	0.01807	0.00782
1.76538	0.00159	0.00194	0.02008	0.01264
1.76742	0.000795545	0.00389	0.01004	0.00722
1.76947	0	0.00389	0.00803	0.00722
1.77152	0	0.00389	0.01606	0.00782
1.77357	0	0.00583	0.01004	0.01023
1.77562	0.000795545	0.01069	0.01205	0.00662
1.77766	0.00159	0.00292	0.01205	0.00903
1.77971	0	0.01361	0.00602	0.00963
1.78176	0.00159	0.00486	0.01205	0.00903
1.78381	0.00239	0.00486	0.01004	0.00722
1.78586	0.000795545	0.000971817	0.00402	0.01504
1.7879	0	0.00583	0.01004	0.00842
1.78995	0.000795545	0.0068	0.00803	0.00782
1.792	0.000795545	0.0068	0.01606	0.01203
1.79405	0	0.00292	0.01807	0.00903
1.7961	0.000795545	0.00292	0.01205	0.01023
1.79814	0.000795545	0.00486	0.01205	0.00722
1.80019	0	0.00292	0.01807	0.00542
1.80224	0	0.00583	0.01606	0.00842
1.80429	0.000795545	0.00875	0.01004	0.00782
1.80634	0	0.00389	0.00803	0.00963
1.80838	0.000795545	0.0068	0.00402	0.00722
1.81043	0.000795545	0.00486	0.00803	0.00542
1.81248	0.000795545	0.00583	0.00803	0.00542
1.81453	0.00159	0.00292	0.00402	0.00782
1.81658	0.00159	0.00292	0.00803	0.00963
1.81862	0.000795545	0.00389	0.01004	0.00662
1.82067	0.00318	0.0068	0.00803	0.00903
1.82272	0	0.00292	0.01406	0.00722
1.82477	0.00239	0.00194	0.00803	0.00662
1.82682	0.000795545	0.00583	0.00803	0.00602
1.82886	0	0.00194	0.00402	0.00542
1.83091	0.00239	0.00486	0.00602	0.01264
1.83296	0	0.00777	0.01807	0.00903
1.83501	0.000795545	0.00486	0.00602	0.00241
1.83706	0.000795545	0.00389	0.01205	0.00903
1.8391	0	0.00583	0.01205	0.00963
1.84115	0.000795545	0.00194	0.01406	0.00602
1.8432	0.00239	0.00194	0.00201	0.00722
1.84525	0.000795545	0	0.02008	0.00181
1.8473	0	0.00194	0.00402	0.00602
1.84934	0	0.00389	0.01004	0.00782
1.85139	0.00239	0.00292	0.01004	0.00602
1.85344	0.00239	0.000971817	0.01406	0.00782
1.85549	0.000795545	0.0068	0.01606	0.00782
1.85754	0.00159	0.00194	0.00803	0.00662
1.85958	0	0.00875	0.00402	0.00722
1.86163	0.000795545	0.00292	0.00803	0.00963
1.86368	0.000795545	0.00194	0.01406	0.01143
1.86573	0.00159	0.00194	0.01004	0.00782
1.86778	0.000795545	0.0068	0.01004	0.01324
1.86982	0.000795545	0.00777	0.01205	0.00361
1.87187	0	0.00777	0.01004	0.00903
1.87392	0.000795545	0.0068	0.00602	0.00662
1.87597	0	0.00389	0.00602	0.00722
1.87802	0.00159	0.00486	0.01406	0.00842
1.88006	0.000795545	0.0068	0.00602	0.00361
1.88211	0	0.00292	0.01004	0.00842
1.88416	0.00159	0.000971817	0.00402	0.00421
1.88621	0.00159	0.00486	0.01004	0.00782
1.88826	0	0.00486	0.01004	0.00722
1.8903	0.000795545	0.00583	0.01004	0.00602
1.89235	0.00239	0.00292	0.00201	0.00421
1.8944	0.00159	0.00583	0.01205	0.00722
1.89645	0.00239	0.00777	0.01004	0.00602
1.8985	0	0.01069	0.01205	0.01023
1.90054	0	0.00194	0.00602	0.00662
1.90259	0.000795545	0.00194	0.01004	0.00481
1.90464	0.00159	0.00292	0.00803	0.00903
1.90669	0.00159	0.00389	0.00402	0.00903
1.90874	0.000795545	0.00389	0.02008	0.00782
1.91078	0.00159	0.00777	0.00803	0.00662
1.91283	0.000795545	0.00486	0.00803	0.00722
1.91488	0	0.00389	0.00402	0.01083
1.91693	0.000795545	0.00875	0.01004	0.00722
1.91898	0	0.00292	0	0.00542
1.92102	0	0.00389	0.01406	0.00782
1.92307	0	0.00292	0.01004	0.00542
1.92512	0.000795545	0.00292	0.00602	0.00361
1.92717	0.000795545	0.0068	0.00803	0.00903
1.92922	0	0.000971817	0.01606	0.00602
1.93126	0	0	0.01606	0.00481
1.93331	0.000795545	0.00389	0.00602	0.00481
1.93536	0.000795545	0.00583	0.00803	0.00542
1.93741	0.00159	0.00583	0.01606	0.00782
1.93946	0	0.00389	0.01606	0.00542
1.9415	0.000795545	0.00194	0.00201	0.00481
1.94355	0.000795545	0.00292	0.00201	0.00602
1.9456	0	0.00389	0.00803	0.00722
1.94765	0.00159	0.00194	0.00402	0.00301
1.9497	0.00159	0.00389	0.00803	0.00542
1.95174	0.00239	0.00194	0.00402	0.00903
1.95379	0	0.00486	0.00602	0.00542
1.95584	0.000795545	0.00583	0.00402	0.00361
1.95789	0	0.0068	0.00803	0.00602
1.95994	0.000795545	0.00583	0.01004	0.00421
1.96198	0.00159	0.00389	0.01406	0.00782
1.96403	0	0.00486	0.00803	0.00602
1.96608	0	0.00777	0.01004	0.00542
1.96813	0	0.00486	0.01004	0.00421
1.97018	0.00318	0.00486	0.01004	0.00361
1.97222	0.00159	0.00389	0.01004	0.00782
1.97427	0	0.00777	0.00201	0.00903
1.97632	0.00159	0.0068	0.01205	0.00542
1.97837	0	0.00583	0.01406	0.00782
1.98042	0.00318	0.00583	0.00602	0.00602
1.98246	0.000795545	0.00777	0.00602	0.00722
1.98451	0	0.00194	0.00803	0.00963
1.98656	0	0.00389	0.00602	0.00602
1.98861	0.000795545	0.000971817	0.00803	0.00602
1.99066	0.000795545	0.00389	0.00602	0.00662
1.9927	0.00159	0.00486	0.01406	0.00722
1.99475	0	0.00194	0.00402	0.00542
1.9968	0.00159	0.00389	0.00803	0.00842
1.99885	0.00159	0.00194	0.00803	0.00662
2.0009	0	0.00486	0.00803	0.00782
2.00294	0.00159	0.00486	0.00402	0.00542
2.00499	0.000795545	0.00486	0.00803	0.00842
2.00704	0.000795545	0.00389	0.00602	0.00782
2.00909	0.000795545	0.00292	0.01004	0.00481
2.01114	0.000795545	0.00486	0.01205	0.00782
2.01318	0	0.000971817	0.00402	0.00602
2.01523	0	0.000971817	0.01205	0.01143
2.01728	0.000795545	0.00972	0.01004	0.00602
2.01933	0.000795545	0.000971817	0.00803	0.00963
2.02138	0.00159	0.00194	0.01406	0.00481
2.02342	0	0.00583	0.00402	0.00542
2.02547	0.00159	0.00292	0.00201	0.00361
2.02752	0.00239	0.00583	0.00803	0.00722
2.02957	0.00159	0.00389	0.00803	0.00602
2.03162	0.00239	0.00389	0.00602	0.01203
2.03366	0.000795545	0.00486	0.00602	0.00481
2.03571	0.00159	0.00194	0.00803	0.00481
2.03776	0.000795545	0.000971817	0.01205	0.00481
2.03981	0	0.00389	0.00402	0.00481
2.04186	0.000795545	0.00292	0.01004	0.00662
2.0439	0	0.00583	0.00602	0.00421
2.04595	0	0.00292	0.00803	0.00542
2.048	0.000795545	0.00583	0.01004	0.00481
2.05005	0.000795545	0.00389	0.01606	0.00662
2.0521	0.000795545	0.00194	0.01205	0.00361
2.05414	0.00159	0.00389	0.00602	0.00542
2.05619	0.000795545	0.00194	0.00402	0.00842
2.05824	0.000795545	0.000971817	0.00803	0.00602
2.06029	0.000795545	0.00389	0.01606	0.00722
2.06234	0.000795545	0.00389	0.00602	0.00842
2.06438	0	0.00777	0.01406	0.00421
2.06643	0.000795545	0.00194	0.00402	0.01023
2.06848	0	0.00292	0.00803	0.00662
2.07053	0.00159	0.00194	0.00803	0.00542
2.07258	0	0.0068	0.01004	0.00301
2.07462	0	0.00583	0.02008	0.00361
2.07667	0.00159	0.00292	0.01205	0.00542
2.07872	0	0	0.00803	0.00842
2.08077	0	0.00194	0.00803	0.00421
2.08282	0.000795545	0.00194	0.01004	0.00361
2.08486	0.00159	0.00194	0.01004	0.00542
2.08691	0.000795545	0.00292	0.00803	0.00782
2.08896	0.00159	0.00292	0.00602	0.00481
2.09101	0.00159	0.00194	0.01205	0.00301
2.09306	0.00159	0.00292	0.01406	0.00782
2.0951	0.00159	0.00486	0.00602	0.00542
2.09715	0.000795545	0.00486	0.01606	0.00542
2.0992	0.00159	0.00583	0.00803	0.00662
2.10125	0.00159	0.00389	0.01004	0.00421
2.1033	0.000795545	0.00583	0.00803	0.00241
2.10534	0.000795545	0.00583	0.00803	0.00722
2.10739	0	0.0068	0.00602	0.00662
2.10944	0.000795545	0.00194	0.01004	0.00662
2.11149	0	0.00292	0.01205	0.00421
2.11354	0.00159	0.00583	0.00803	0.00181
2.11558	0.00239	0.00389	0.00402	0.00481
2.11763	0	0.00486	0.01406	0.00241
2.11968	0.000795545	0.00194	0.00602	0.00361
2.12173	0	0.00292	0.01004	0.00722
2.12378	0	0.00389	0.00803	0.00301
2.12582	0.000795545	0.00389	0.00402	0.00542
2.12787	0	0.000971817	0.00201	0.00542
2.12992	0.000795545	0.000971817	0.00201	0.00662
2.13197	0.00159	0.00389	0.00602	0.00782
2.13402	0.000795545	0.00292	0.01205	0.00542
2.13606	0	0.00389	0.00402	0.00481
2.13811	0.000795545	0	0.01205	0.00903
2.14016	0	0.00292	0.00402	0.00421
2.14221	0.000795545	0.00486	0.00602	0.00301
2.14426	0.000795545	0.00194	0.00402	0.00301
2.1463	0	0.00583	0.00201	0.00542
2.14835	0	0.00292	0.01004	0.00241
2.1504	0	0.00486	0.00402	0.00481
2.15245	0	0.00583	0.00602	0.00241
2.1545	0	0.00486	0.00602	0.00301
2.15654	0	0.000971817	0.01004	0.00842
2.15859	0	0.00777	0.00602	0.00481
2.16064	0.000795545	0.00292	0	0.00662
2.16269	0	0.00389	0.00201	0.00241
2.16474	0.000795545	0.00389	0.00402	0.00602
2.16678	0.00159	0.00292	0.00602	0.00842
2.16883	0.00239	0.00583	0.00402	0.00542
2.17088	0	0.00389	0.00602	0.00361
2.17293	0.00239	0.00194	0	0.00181
2.17498	0.00159	0.00389	0.00201	0.00301
2.17702	0	0.00389	0.01004	0.00481
2.17907	0	0.00194	0.00602	0.00361
2.18112	0.00159	0.00292	0.00402	0.00181
2.18317	0	0.00292	0.01406	0.00421
2.18522	0	0.00389	0.01004	0.00542
2.18726	0.000795545	0.000971817	0.00602	0.00662
2.18931	0.000795545	0.00194	0.00602	0.00481
2.19136	0.00239	0.00194	0.01205	0.00481
2.19341	0.000795545	0.00194	0.00402	0.00602
2.19546	0	0.00583	0.00803	0.00481
2.1975	0.000795545	0.00486	0.01004	0.00481
2.19955	0.00159	0.00292	0.00803	0.00181
2.2016	0.00239	0.00486	0.00602	0.00602
2.20365	0.000795545	0.00389	0.00201	0.01023
2.2057	0	0.00486	0.00803	0.00421
2.20774	0	0.00389	0.01807	0.00421
2.20979	0.000795545	0.00389	0.00803	0.00361
2.21184	0.000795545	0.00486	0.01406	0.00421
2.21389	0.000795545	0.00389	0.00803	0.00361
2.21594	0.00159	0.00389	0.00602	0.00542
2.21798	0.000795545	0.00389	0.01205	0.00421
2.22003	0.000795545	0.00292	0.01205	0.00662
2.22208	0.00159	0.000971817	0.00803	0.00662
2.22413	0.000795545	0.0068	0.00803	0.00542
2.22618	0.000795545	0.00486	0.00602	0.00602
2.22822	0.000795545	0.00583	0.00402	0.00481
2.23027	0.00159	0.0068	0.00602	0.00361
2.23232	0.000795545	0.00389	0.00201	0.00241
2.23437	0	0.00777	0.00402	0.00301
2.23642	0	0.00194	0.00602	0.00361
2.23846	0.000795545	0.000971817	0.01004	0.00481
2.24051	0	0.00875	0.00201	0.00421
2.24256	0.000795545	0.00194	0.00803	0.01083
2.24461	0.000795545	0.00194	0.00602	0.00421
2.24666	0.000795545	0.0068	0.00803	0.00421
2.2487	0.00239	0.00292	0.00402	0.00722
2.25075	0	0.00194	0.00402	0.00481
2.2528	0	0.000971817	0.00402	0.00361
2.25485	0	0.00194	0	0.00241
2.2569	0.000795545	0.000971817	0.00602	0.00722
2.25894	0	0.00292	0.00201	0.00903
2.26099	0.000795545	0.00292	0.00402	0.00481
2.26304	0.000795545	0.00194	0.00602	0.00542
2.26509	0.00239	0.000971817	0	0.00301
2.26714	0.000795545	0.00292	0.00402	0.0012
2.26918	0	0.000971817	0.00602	0.00361
2.27123	0	0	0.01406	0.00361
2.27328	0	0.00292	0.00201	0.00241
2.27533	0.000795545	0.00194	0.00201	0.00361
2.27738	0	0.00292	0.00803	0.00301
2.27942	0.00159	0.00194	0.00602	0.00481
2.28147	0.000795545	0.00194	0	0.00181
2.28352	0.00159	0.00194	0.00201	0.00421
2.28557	0	0.00389	0.01004	0.00301
2.28762	0.000795545	0.00486	0.00803	0.00301
2.28966	0.000795545	0.00194	0.00402	0.00181
2.29171	0.00239	0.000971817	0.01406	0.00421
2.29376	0.00159	0.00777	0.00803	0.00181
2.29581	0.000795545	0.00389	0.00803	0.00301
2.29786	0.00159	0.00389	0.00602	0.00361
2.2999	0.00159	0.0068	0.00402	0.00301
2.30195	0.000795545	0.000971817	0.00602	0.00542
2.304	0	0.00194	0.00803	0.00602
2.30605	0.000795545	0.000971817	0.00201	0.00782
2.3081	0	0.00486	0.00602	0.00181
2.31014	0.000795545	0.00194	0.01004	0.00361
2.31219	0.000795545	0.00389	0.01205	0.00361
2.31424	0.000795545	0.00389	0.00201	0.00301
2.31629	0.00159	0.00194	0.00201	0.00241
2.31834	0.00159	0.000971817	0.00402	0.00301
2.32038	0	0.01069	0.01004	0.00181
2.32243	0	0.00292	0.00803	0.00421
2.32448	0.000795545	0	0.00201	0.00361
2.32653	0.00159	0.00194	0.01406	0.00241
2.32858	0.00159	0.00194	0.01406	0.00301
2.33062	0.00159	0.00389	0.01406	0.00361
2.33267	0	0.00292	0.00602	0.00662
2.33472	0.00159	0.00389	0.01205	0.00542
2.33677	0	0.00194	0.01606	0.00421
2.33882	0.000795545	0.00777	0.01606	0.00181
2.34086	0.000795545	0.00486	0.00803	0.00301
2.34291	0	0.00389	0.01205	0.00421
2.34496	0.000795545	0.00292	0.01205	0.00361
2.34701	0.00159	0.00194	0.01004	0.0012
2.34906	0	0.00292	0.00201	0.00542
2.3511	0	0.00194	0.00602	0.00181
2.35315	0.00159	0.00194	0.00402	0.00481
2.3552	0.000795545	0.00194	0.00602	0.00481
2.35725	0.000795545	0.000971817	0.00602	0.00301
2.3593	0.00159	0.00486	0.00602	0.00421
2.36134	0.00318	0.00292	0.00602	0.00301
2.36339	0	0.00194	0.00602	0.00542
2.36544	0.00159	0.00194	0.00201	0.00361
2.36749	0	0.00389	0.01004	0.00181
2.36954	0.00159	0.00292	0.00402	0.00241
2.37158	0.000795545	0.000971817	0.00402	0.00481
2.37363	0.000795545	0.00292	0.00803	0.00481
2.37568	0.00159	0.00486	0.00201	0.00301
2.37773	0	0.000971817	0.00602	0.00361
2.37978	0.00159	0.00389	0.00602	0.00361
2.38182	0	0.00292	0.00201	0.00662
2.38387	0	0.00583	0.00201	0.00361
2.38592	0.00159	0.00389	0.00602	0.00542
2.38797	0	0.00389	0.00201	0.00421
2.39002	0	0.000971817	0.00402	0.00542
2.39206	0.000795545	0	0	0.00481
2.39411	0	0.00389	0.00602	0.00542
2.39616	0.00318	0.00486	0.00201	0.00361
2.39821	0.000795545	0.00194	0.00803	0.00301
2.40026	0	0.00194	0.00803	0.00301
2.4023	0	0.00194	0.00602	0.00421
2.40435	0	0.00486	0.00803	0.00481
2.4064	0	0.000971817	0.00602	0.00301
2.40845	0	0.00583	0.00803	0.00542
2.4105	0.000795545	0.00194	0.00803	0.00301
2.41254	0.000795545	0.00194	0.00602	0.00421
2.41459	0.00159	0.000971817	0.01004	0.0012
2.41664	0	0.00389	0.00402	0.00361
2.41869	0.000795545	0.00486	0.00201	0.00542
2.42074	0.000795545	0.0068	0.00803	0.00301
2.42278	0.000795545	0.00194	0.00402	0.00421
2.42483	0	0.00292	0.00201	0.00241
2.42688	0	0.00194	0.00201	0.00181
2.42893	0.00159	0.00292	0.00602	0.00481
2.43098	0.00159	0.00194	0.00201	0.00361
2.43302	0.000795545	0.00194	0.01004	0.00481
2.43507	0.000795545	0.00486	0.00402	0.00241
2.43712	0	0.00194	0.00402	0.0012
2.43917	0	0.00389	0.00402	0.00181
2.44122	0	0.00486	0.00201	0.0012
2.44326	0.000795545	0.00194	0.00602	0.00481
2.44531	0.00239	0.00389	0.00803	0.00301
2.44736	0	0.00194	0.00402	0.00241
2.44941	0.00159	0.00486	0.00803	0.00241
2.45146	0	0.00292	0.01004	0.00301
2.4535	0.000795545	0.000971817	0.00602	0.00181
2.45555	0.000795545	0.00583	0.00402	0.0012
2.4576	0.000795545	0.00583	0.00201	0.00301
2.45965	0.00159	0.00486	0	0.00481
2.4617	0.00159	0	0.00602	0.00481
2.46374	0	0.00292	0.00402	0.00602
2.46579	0.00159	0.000971817	0.00803	0.00421
2.46784	0	0	0.01205	0.00361
2.46989	0.00159	0.00777	0.00402	0.00181
2.47194	0.000795545	0.00389	0.00201	0.00181
2.47398	0.000795545	0.00389	0.00402	0.00421
2.47603	0.00159	0.00292	0	0.00301
2.47808	0.00159	0	0.00602	0.00301
2.48013	0.00159	0.000971817	0.00602	0.00301
2.48218	0.00159	0.000971817	0.00803	0.00542
2.48422	0.000795545	0	0.00402	0.00181
2.48627	0.00159	0.00292	0.01406	0.00241
2.48832	0	0.00389	0.01004	0.00421
2.49037	0.00159	0.00389	0.00402	0.000601685
2.49242	0	0.00194	0	0.0012
2.49446	0.000795545	0.00194	0.00402	0.00421
2.49651	0	0.00194	0.00803	0.00361
2.49856	0.00159	0.000971817	0.01205	0.00481
2.50061	0.00239	0.00486	0.01004	0.00361
2.50266	0	0.00583	0.00402	0.00301
2.5047	0.000795545	0.00486	0.00402	0.00481
2.50675	0	0.000971817	0.00602	0.00963
2.5088	0.000795545	0.00292	0.00201	0.00301
2.51085	0	0.00194	0.00602	0.00181
2.5129	0.00159	0.00389	0.00402	0.00301
2.51494	0.000795545	0.00389	0.00803	0.00241
2.51699	0.000795545	0.00292	0.00803	0.00241
2.51904	0.00159	0.00194	0.00402	0.00421
2.52109	0.000795545	0.00292	0.01004	0.00542
2.52314	0	0.00389	0.00602	0.00361
2.52518	0	0.00292	0.00402	0.00241
2.52723	0	0.00292	0.00201	0.00181
2.52928	0	0.00292	0.00402	0.00181
2.53133	0.000795545	0.000971817	0.00602	0.00301
2.53338	0.00318	0.00292	0.00402	0.0012
2.53542	0.00159	0.00292	0.00402	0.00481
2.53747	0.00239	0.00292	0.00402	0.00361
2.53952	0	0.00486	0.00602	0.00421
2.54157	0.000795545	0.00194	0.01004	0.00301
2.54362	0	0	0.00602	0.000601685
2.54566	0.000795545	0.00486	0.00803	0.00301
2.54771	0.000795545	0.00292	0.01004	0.00181
2.54976	0	0	0.00402	0.00181
2.55181	0.00159	0.00389	0.01406	0.00241
2.55386	0.00239	0.00583	0.00602	0.0012
2.5559	0	0.00389	0.00803	0.00241
2.55795	0	0.00486	0.00402	0.0012
2.56	0	0.00389	0.01004	0.00241
2.56205	0	0.00292	0.00602	0.00301
2.5641	0	0.00292	0.00602	0.00301
2.56614	0	0.000971817	0.00402	0.00301
2.56819	0.00159	0.00583	0.00402	0.00481
2.57024	0.000795545	0.00194	0.00201	0.00241
2.57229	0.000795545	0.000971817	0.00402	0.00241
2.57434	0.000795545	0.00194	0.00201	0.00361
2.57638	0.000795545	0.00194	0.00602	0.000601685
2.57843	0.000795545	0.00194	0.00201	0.00301
2.58048	0	0.000971817	0.00602	0.00181
2.58253	0	0.00292	0.00602	0.00421
2.58458	0	0.00292	0.00201	0.00361
2.58662	0	0.00194	0.00602	0.00481
2.58867	0.000795545	0.00194	0.00402	0.0012
2.59072	0	0.000971817	0.00803	0.00301
2.59277	0.000795545	0.000971817	0.00402	0.00301
2.59482	0.000795545	0	0.00602	0.00241
2.59686	0.000795545	0.00194	0.00803	0.0012
2.59891	0	0.00292	0.00602	0.00481
2.60096	0.000795545	0.00486	0.00602	0
2.60301	0.00159	0.00583	0.00402	0.00361
2.60506	0.00159	0.00389	0.00803	0.00301
2.6071	0.000795545	0.00292	0	0.00301
2.60915	0.000795545	0.00194	0.00803	0.00602
2.6112	0.00159	0.00583	0.00201	0.0012
2.61325	0	0.00194	0.00402	0.00181
2.6153	0.000795545	0.00486	0.01004	0.00241
2.61734	0.00159	0.00486	0.00602	0.00421
2.61939	0	0.00292	0.00803	0.00181
2.62144	0	0.00486	0	0.00241
2.62349	0	0.00292	0.00402	0.00361
2.62554	0.000795545	0	0.01406	0.00361
2.62758	0.000795545	0.00389	0.00602	0.00181
2.62963	0	0.00292	0.01406	0.00361
2.63168	0.00159	0	0.01205	0.00181
2.63373	0.000795545	0.00292	0.01004	0.00481
2.63578	0.000795545	0.00194	0.00803	0.0012
2.63782	0.000795545	0.00292	0.00201	0.00181
2.63987	0	0.000971817	0.00201	0.00602
2.64192	0.00159	0.000971817	0	0.00241
2.64397	0.00159	0.000971817	0.00201	0.00542
2.64602	0.000795545	0.00194	0.00201	0.00361
2.64806	0	0.00292	0.00602	0.00241
2.65011	0.000795545	0.00389	0.00803	0.00241
2.65216	0.000795545	0.00292	0.00602	0.0012
2.65421	0.000795545	0.00194	0.00201	0.00181
2.65626	0.000795545	0.00389	0	0.00421
2.6583	0.00159	0.00389	0.00201	0.00481
2.66035	0.000795545	0.00389	0.01406	0.00421
2.6624	0.00318	0.00389	0.01004	0.00361
2.66445	0.00159	0.00194	0.00602	0.00421
2.6665	0.000795545	0	0.00602	0.00722
2.66854	0	0.00194	0.00402	0.00301
2.67059	0.000795545	0.00292	0.00602	0.00361
2.67264	0	0.00389	0.00402	0.00181
2.67469	0.00159	0.000971817	0.00201	0.00542
2.67674	0.00159	0.000971817	0.01004	0.00301
2.67878	0	0.00292	0.00402	0.00181
2.68083	0.000795545	0.00292	0.00201	0.00241
2.68288	0	0.00389	0.00402	0.00241
2.68493	0.000795545	0.00292	0.00803	0.00241
2.68698	0	0.00194	0.00803	0.00301
2.68902	0	0.00389	0.00201	0.00361
2.69107	0.00239	0.000971817	0.00803	0.0012
2.69312	0.000795545	0.00486	0.01004	0.0012
2.69517	0.00159	0.00292	0.00803	0.00241
2.69722	0	0.000971817	0.00201	0.00361
2.69926	0	0.000971817	0.00803	0.00421
2.70131	0.000795545	0.00194	0.00602	0.0012
2.70336	0	0.00194	0.00803	0.00421
2.70541	0.000795545	0.000971817	0.00402	0.0012
2.70746	0.000795545	0.00194	0.00402	0.00361
2.7095	0.000795545	0.000971817	0	0.00481
2.71155	0.000795545	0.00194	0.00201	0.000601685
2.7136	0	0.00194	0.00402	0.0012
2.71565	0	0.00292	0.00201	0.00361
2.7177	0.000795545	0.000971817	0.01406	0.0012
2.71974	0	0.000971817	0.00803	0.00241
2.72179	0.000795545	0.00389	0.01004	0.00361
2.72384	0	0.00194	0.00803	0.00241
2.72589	0.000795545	0	0.00402	0.00481
2.72794	0	0.00389	0.00201	0.0012
2.72998	0.000795545	0.00292	0.00602	0.00361
2.73203	0.00159	0.00389	0.01004	0.00361
2.73408	0.000795545	0.00486	0.00803	0.00241
2.73613	0.000795545	0.000971817	0.00803	0.0012
2.73818	0.00159	0.00194	0	0.00181
2.74022	0.000795545	0.00486	0.00602	0.00241
2.74227	0	0.00292	0.00602	0.0012
2.74432	0	0.00292	0.00402	0.000601685
2.74637	0.000795545	0.000971817	0.00402	0.00181
2.74842	0.000795545	0.000971817	0.00201	0.000601685
2.75046	0	0.00194	0.01004	0.00361
2.75251	0.00159	0.000971817	0.00201	0.00241
2.75456	0	0.000971817	0.00201	0.00241
2.75661	0.000795545	0.000971817	0.00803	0.0012
2.75866	0.000795545	0.00486	0.00602	0.00542
2.7607	0	0.00194	0	0.0012
2.76275	0.000795545	0	0.01004	0.00421
2.7648	0.000795545	0.00389	0.01004	0.00301
2.76685	0	0.00486	0.00201	0.00301
2.7689	0.00159	0	0.00402	0.00481
2.77094	0.000795545	0.000971817	0.00602	0.00241
2.77299	0.00159	0.00194	0.00201	0.00602
2.77504	0.00159	0.00194	0.00201	0.00361
2.77709	0.00239	0.000971817	0.00201	0.00301
2.77914	0.000795545	0	0.00201	0.00241
2.78118	0	0.000971817	0.01004	0.00241
2.78323	0.00159	0.00292	0.00402	0.00361
2.78528	0.00239	0.00583	0.00402	0.00181
2.78733	0.00318	0	0.00402	0.00241
2.78938	0	0.00194	0.01205	0.00181
2.79142	0.000795545	0.000971817	0.00201	0.00421
2.79347	0.00239	0.000971817	0.00402	0.00301
2.79552	0	0.00389	0	0.00421
2.79757	0	0.00389	0.00201	0.000601685
2.79962	0	0.00292	0.00402	0.000601685
2.80166	0.000795545	0.00292	0	0.00181
2.80371	0.000795545	0.0068	0.00201	0.00301
2.80576	0.00239	0	0	0.00241
2.80781	0.000795545	0	0.00201	0.00421
2.80986	0.000795545	0	0.00803	0.00241
2.8119	0	0.00292	0.00402	0.00301
2.81395	0.00159	0.00389	0.00201	0.00181
2.816	0	0.00194	0.00402	0.00361
2.81805	0.000795545	0.00194	0	0.0012
2.8201	0.00318	0	0.00201	0.00181
2.82214	0.00239	0.000971817	0.00201	0.00241
2.82419	0.00159	0.00194	0.00602	0.00421
2.82624	0.00239	0.00292	0.00602	0.00301
2.82829	0.00239	0.00292	0.00201	0.00241
2.83034	0	0.00194	0.00201	0.000601685
2.83238	0.000795545	0.000971817	0.00402	0.00241
2.83443	0	0	0.00201	0.00181
2.83648	0	0	0.00201	0.0012
2.83853	0.00239	0	0.01004	0.00361
2.84058	0.000795545	0	0.00803	0.00181
2.84262	0.000795545	0.000971817	0.00602	0.00181
2.84467	0	0.000971817	0.00201	0.0012
2.84672	0.000795545	0.000971817	0.00402	0.0012
2.84877	0.00159	0.00292	0.00402	0.000601685
2.85082	0.000795545	0.00194	0.00402	0.00181
2.85286	0.000795545	0.00194	0.00201	0.00361
2.85491	0.00159	0.00292	0.00201	0.00181
2.85696	0	0.00389	0.00803	0.00241
2.85901	0.000795545	0.00292	0.00201	0.000601685
2.86106	0.000795545	0	0.00602	0.00301
2.8631	0	0.000971817	0.00402	0.00361
2.86515	0	0	0.00201	0.00301
2.8672	0	0.00389	0.00201	0.00301
2.86925	0	0.00292	0	0.00241
2.8713	0.000795545	0.00292	0.00803	0.00361
2.87334	0.00159	0.00194	0.00201	0.000601685
2.87539	0.00239	0.00292	0.00803	0.00181
2.87744	0.00159	0.00194	0.00201	0
2.87949	0	0.000971817	0	0.000601685
2.88154	0.00159	0.00194	0.00201	0.00421
2.88358	0	0.00292	0.00602	0.00301
2.88563	0	0.00389	0.00602	0.00241
2.88768	0	0.00194	0.00402	0.00301
2.88973	0.000795545	0.00292	0.00602	0.0012
2.89178	0	0.000971817	0.00402	0.00241
2.89382	0	0.000971817	0.00201	0.00542
2.89587	0.000795545	0.00292	0.00602	0.00301
2.89792	0.000795545	0.00194	0.01004	0
2.89997	0	0.00486	0.01406	0.00181
2.90202	0	0	0.00402	0.00241
2.90406	0.000795545	0.00486	0.00602	0.00301
2.90611	0.00159	0.00292	0.00602	0.00241
2.90816	0.000795545	0.00292	0	0.000601685
2.91021	0	0.000971817	0.00402	0.0012
2.91226	0.00159	0.00389	0.00402	0.00361
2.9143	0	0.00389	0.00402	0.00181
2.91635	0	0.00194	0.00402	0.00301
2.9184	0	0.000971817	0.00201	0.0012
2.92045	0.000795545	0.00194	0.00602	0.00301
2.9225	0.000795545	0	0.01205	0.0012
2.92454	0.00159	0	0.00602	0.00301
2.92659	0.00159	0.00292	0.00402	0.00301
2.92864	0.000795545	0.00292	0.00402	0.00181
2.93069	0	0.00292	0.00803	0.00241
2.93274	0.000795545	0	0.00602	0.00301
2.93478	0.00159	0.00194	0	0.00181
2.93683	0.000795545	0.000971817	0.01004	0.0012
2.93888	0.000795545	0.000971817	0.00201	0.00181
2.94093	0	0.00194	0	0.00241
2.94298	0.00159	0.00389	0.00803	0.00361
2.94502	0	0.00389	0.00201	0.0012
2.94707	0.000795545	0	0.00201	0.00181
2.94912	0.00159	0.000971817	0.00602	0.0012
2.95117	0.000795545	0.00292	0.00402	0.0012
2.95322	0	0.00292	0.00602	0.00301
2.95526	0.000795545	0.00194	0.01205	0.00301
2.95731	0	0.00292	0.00602	0.00181
2.95936	0	0	0.00402	0.00241
2.96141	0.000795545	0	0.00402	0.00241
2.96346	0.000795545	0.00292	0.00803	0.000601685
2.9655	0.00159	0.00292	0.00602	0.0012
2.96755	0.000795545	0.00194	0.00803	0.00361
2.9696	0.000795545	0.00194	0.00402	0.00662
2.97165	0	0.000971817	0.00602	0.00241
2.9737	0.00159	0.00292	0.00402	0.00181
2.97574	0	0.00389	0.00402	0.00301
2.97779	0	0.00194	0.00201	0.00361
2.97984	0	0.00292	0.00402	0.0012
2.98189	0.00159	0.0068	0.00201	0.0012
2.98394	0.000795545	0.000971817	0	0.000601685
2.98598	0.00159	0	0.00602	0.00361
2.98803	0	0.000971817	0.00201	0.00241
2.99008	0	0.00292	0.00402	0.000601685
2.99213	0.000795545	0.00389	0.00201	0.0012
2.99418	0.000795545	0.00292	0.00602	0.0012
2.99622	0	0.00194	0.00602	0.00361
2.99827	0	0.000971817	0	0.000601685
3.00032	0.000795545	0.00194	0.00201	0.00181
3.00237	0.00239	0.00486	0.00201	0.0012
3.00442	0	0	0.00201	0.00181
3.00646	0.000795545	0.00292	0.00402	0.00361
3.00851	0.00159	0.00194	0.00803	0.00361
3.01056	0	0.000971817	0.00602	0.00361
3.01261	0	0.00389	0.00201	0.0012
3.01466	0.000795545	0.00292	0.00201	0.00241
3.0167	0.000795545	0.00194	0.00803	0.00301
3.01875	0.000795545	0	0.00201	0.00241
3.0208	0.00159	0.00194	0.00201	0.00301
3.02285	0.00239	0.000971817	0	0.000601685
3.0249	0.00159	0.00389	0.00402	0.000601685
3.02694	0	0	0.00402	0.00241
3.02899	0	0	0.00803	0.00361
3.03104	0	0.00389	0.00402	0.00542
3.03309	0.00159	0	0.00402	0.00181
3.03514	0	0.000971817	0.00602	0.00241
3.03718	0.00159	0.00194	0	0.00421
3.03923	0	0.000971817	0.00201	0.00301
3.04128	0.000795545	0.00389	0.00402	0.00421
3.04333	0	0.000971817	0.00402	0.00181
3.04538	0	0.00389	0.00602	0.0012
3.04742	0.000795545	0.00292	0	0.000601685
3.04947	0.00159	0.000971817	0.00201	0
3.05152	0.000795545	0.00194	0.00201	0.00241
3.05357	0.00159	0.000971817	0.00602	0.00181
3.05562	0	0.00194	0.00602	0.000601685
3.05766	0.00239	0.00194	0.00201	0.00361
3.05971	0.000795545	0	0.00201	0.00361
3.06176	0.000795545	0.000971817	0.01205	0.00181
3.06381	0.00239	0.000971817	0.00402	0.00301
3.06586	0.00239	0.00194	0.00402	0.00181
3.0679	0.00318	0.000971817	0.00402	0
3.06995	0	0.00292	0.00201	0.0012
3.072	0.000795545	0.000971817	0	0.00241
3.07405	0.00159	0.00292	0.01205	0.00361
3.0761	0.00159	0.00292	0.00602	0.0012
3.07814	0.00239	0.00194	0.00803	0.0012
3.08019	0	0.00389	0.00803	0
3.08224	0.000795545	0.00194	0.00602	0.0012
3.08429	0	0.00486	0.00201	0.00181
3.08634	0.000795545	0	0.00602	0.00301
3.08838	0	0.000971817	0.00201	0.00181
3.09043	0.000795545	0.000971817	0.00602	0.00181
3.09248	0	0.00194	0.00602	0.00241
3.09453	0.00159	0	0.00402	0.000601685
3.09658	0.00159	0.00389	0.00402	0.00361
3.09862	0.00159	0.000971817	0.00201	0.0012
3.10067	0.000795545	0.00292	0.00602	0.00241
3.10272	0	0.00389	0.00402	0.000601685
3.10477	0.00159	0.000971817	0.00602	0.00421
3.10682	0.000795545	0.00194	0.00602	0.00181
3.10886	0.00159	0.000971817	0.00402	0.000601685
3.11091	0.00159	0.00389	0.00402	0.00181
3.11296	0	0.000971817	0.00602	0.00181
3.11501	0	0.00292	0.01004	0.00361
3.11706	0	0.00194	0.00402	0.00241
3.1191	0	0.00194	0.00402	0.00421
3.12115	0	0	0.00402	0.000601685
3.1232	0	0.00194	0	0
3.12525	0	0.00194	0.00402	0.00181
3.1273	0.00239	0.00194	0.00803	0.00181
3.12934	0.00239	0.000971817	0.00201	0.000601685
3.13139	0.00159	0.00292	0	0.00241
3.13344	0.000795545	0.00194	0.00803	0.00361
3.13549	0.00159	0.00194	0.00602	0.00241
3.13754	0	0.00292	0.00402	0.00241
3.13958	0.000795545	0.000971817	0.00201	0.0012
3.14163	0	0	0.00201	0.00181
3.14368	0	0.000971817	0.00402	0.0012
3.14573	0	0.000971817	0.00402	0.00181
3.14778	0.00159	0.00389	0.00201	0.000601685
3.14982	0	0.000971817	0.00201	0.00241
3.15187	0.00159	0.00389	0.00201	0
3.15392	0.00239	0.00292	0.00402	0.00181
3.15597	0.00318	0.00194	0.00602	0
3.15802	0.00159	0.00389	0.00402	0.0012
3.16006	0.000795545	0	0.00402	0.0012
3.16211	0.00239	0.000971817	0.00803	0.00241
3.16416	0	0.00292	0.00201	0.00181
3.16621	0.000795545	0.00292	0.00803	0.00241
3.16826	0	0.00194	0.00803	0.0012
3.1703	0.00159	0.00194	0.00201	0.000601685
3.17235	0	0.00389	0	0.0012
3.1744	0	0.000971817	0.00602	0.000601685
3.17645	0.00159	0	0.01004	0
3.1785	0.00159	0	0.00402	0.00241
3.18054	0.000795545	0.00486	0.01004	0.00181
3.18259	0.00239	0.00194	0.00602	0.000601685
3.18464	0.000795545	0.000971817	0.01004	0.00181
3.18669	0.00159	0.000971817	0.00402	0.00241
3.18874	0.000795545	0.00194	0.00402	0.00301
3.19078	0.00159	0	0	0.00301
3.19283	0	0.000971817	0.00201	0.00181
3.19488	0	0.00194	0.00803	0.000601685
3.19693	0	0.00389	0.00201	0.00241
3.19898	0	0.00194	0.00402	0.00241
3.20102	0.000795545	0.00389	0.00602	0.00181
3.20307	0	0.00194	0.00803	0.000601685
3.20512	0.00159	0.00194	0	0
3.20717	0.00239	0	0.00201	0.00181
3.20922	0.000795545	0.00194	0.00402	0.0012
3.21126	0	0.0068	0.00201	0.000601685
3.21331	0.00159	0.00486	0.00803	0.00241
3.21536	0.000795545	0	0.00402	0
3.21741	0.00159	0.00389	0.00402	0.0012
3.21946	0.00159	0.00583	0	0.00241
3.2215	0.000795545	0.00194	0.00602	0.00181
3.22355	0	0.000971817	0.01205	0.00301
3.2256	0	0.00486	0.00201	0.00181
3.22765	0	0.00389	0.00201	0.00241
3.2297	0	0.00194	0.00402	0.00181
3.23174	0.000795545	0.000971817	0	0.0012
3.23379	0	0.000971817	0.00402	0.00181
3.23584	0.000795545	0.00486	0.00201	0.00181
3.23789	0	0.00194	0.00201	0.00241
3.23994	0.000795545	0.00194	0.00602	0
3.24198	0	0.00486	0.00602	0.00241
3.24403	0.000795545	0.00292	0	0.000601685
3.24608	0.00239	0.00194	0.00602	0.000601685
3.24813	0.000795545	0	0.00201	0.00181
3.25018	0	0.00486	0.00201	0.00361
3.25222	0	0.000971817	0.00201	0.0012
3.25427	0.00159	0.00194	0.00602	0.00241
3.25632	0	0.000971817	0	0.00181
3.25837	0.00159	0.000971817	0.00602	0
3.26042	0.00239	0.000971817	0	0
3.26246	0.000795545	0.00292	0.00402	0.000601685
3.26451	0.00159	0.000971817	0.01004	0.000601685
3.26656	0	0.00389	0.00602	0.00301
3.26861	0.00398	0.00194	0.01004	0.00181
3.27066	0.000795545	0.000971817	0	0.0012
3.2727	0.000795545	0.000971817	0.01004	0.00181
3.27475	0.000795545	0.00292	0.00402	0.00181
3.2768	0	0	0.00201	0.00181
3.27885	0	0	0.00402	0.0012
3.2809	0.000795545	0.00292	0.00201	0.000601685
3.28294	0	0	0.00201	0.00241
3.28499	0.000795545	0.00194	0.00201	0.000601685
3.28704	0.00159	0.00194	0.01406	0.00421
3.28909	0.000795545	0.00194	0.00201	0.000601685
3.29114	0.00159	0	0	0.0012
3.29318	0.00159	0.000971817	0	0.000601685
3.29523	0	0.00486	0.00602	0.0012
3.29728	0.00159	0	0.00201	0.000601685
3.29933	0.00159	0.000971817	0.00201	0.00241
3.30138	0.00239	0.00583	0.00402	0.000601685
3.30342	0.00318	0.000971817	0.01004	0.00241
3.30547	0.000795545	0.00194	0.00201	0.00181
3.30752	0	0	0	0.00181
3.30957	0.000795545	0.00486	0.00201	0.000601685
3.31162	0.000795545	0	0.00201	0.00181
3.31366	0.00159	0.000971817	0.00201	0.0012
3.31571	0.000795545	0.000971817	0.00201	0.00241
3.31776	0.000795545	0.000971817	0.00402	0.0012
3.31981	0.000795545	0.00194	0.00803	0.000601685
3.32186	0	0.000971817	0.00602	0.0012
3.3239	0	0.00292	0	0.0012
3.32595	0.000795545	0	0.00402	0
3.328	0	0.000971817	0.00402	0.000601685
3.33005	0.000795545	0.000971817	0.00602	0.000601685
3.3321	0.00159	0.00292	0.00402	0
3.33414	0	0	0.00803	0
3.33619	0	0.00194	0.00402	0.000601685
3.33824	0.00239	0.00194	0.00201	0.00181
3.34029	0.00239	0.00194	0	0.00241
3.34234	0	0.000971817	0	0.000601685
3.34438	0.00159	0.00194	0	0.0012
3.34643	0	0.000971817	0.00201	0.0012
3.34848	0	0.00292	0.00201	0
3.35053	0	0	0.00201	0.00181
3.35258	0.000795545	0.00194	0.00201	0.00241
3.35462	0.00239	0.00389	0	0.00181
3.35667	0.000795545	0.000971817	0	0.00241
3.35872	0.00239	0.000971817	0	0.00181
3.36077	0.000795545	0.00194	0.00602	0.0012
3.36282	0.000795545	0.0068	0.00402	0.00181
3.36486	0.000795545	0	0.00201	0.00361
3.36691	0.00159	0.00486	0.00402	0.000601685
3.36896	0.00159	0.00486	0.01004	0.000601685
3.37101	0	0.00194	0	0.0012
3.37306	0.00239	0.00194	0.00402	0.0012
3.3751	0	0.000971817	0.00402	0.00181
3.37715	0.00159	0	0	0.00241
3.3792	0	0.00194	0.00402	0.00181
3.38125	0	0.00194	0.00602	0.0012
3.3833	0.000795545	0	0.00201	0.000601685
3.38534	0	0	0	0.000601685
3.38739	0	0.00194	0.00402	0.000601685
3.38944	0	0.00389	0.00201	0.00181
3.39149	0	0.00292	0	0.00241
3.39354	0.00159	0.00194	0.00201	0.0012
3.39558	0.00159	0.00194	0	0
3.39763	0.000795545	0.000971817	0.00602	0
3.39968	0.000795545	0	0	0.00241
3.40173	0.000795545	0.00194	0.00602	0.00181
3.40378	0.00318	0.00389	0.00201	0.0012
3.40582	0.00159	0.00292	0.00803	0.0012
3.40787	0.00159	0	0.00602	0.000601685
3.40992	0.000795545	0.00194	0.00602	0.000601685
3.41197	0.000795545	0.00194	0.00602	0.000601685
3.41402	0	0	0.00402	0
3.41606	0.00159	0	0.00602	0.00301
3.41811	0	0	0.00602	0.00181
3.42016	0.00239	0.00194	0.00402	0.0012
3.42221	0.000795545	0.000971817	0.00402	0.000601685
3.42426	0.000795545	0	0.00201	0.0012
3.4263	0.000795545	0.000971817	0.01004	0.0012
3.42835	0	0.00292	0.00201	0.00181
3.4304	0.000795545	0.00194	0.00201	0.000601685
3.43245	0.00318	0.00292	0.01004	0.000601685
3.4345	0.000795545	0.00194	0.00402	0.00241
3.43654	0.00159	0.000971817	0.00602	0.000601685
3.43859	0.000795545	0	0.00201	0.0012
3.44064	0.000795545	0.00194	0.00402	0.0012
3.44269	0.00239	0	0.00402	0.000601685
3.44474	0	0	0.00602	0.00181
3.44678	0.000795545	0.00194	0.00402	0.000601685
3.44883	0.000795545	0.000971817	0.00402	0.00241
3.45088	0.000795545	0.00389	0	0.00241
3.45293	0.00159	0.00292	0.00201	0.000601685
3.45498	0.000795545	0.00194	0	0.000601685
3.45702	0.000795545	0.000971817	0.00201	0.00181
3.45907	0	0.000971817	0	0.000601685
3.46112	0	0.00292	0.00602	0.00181
3.46317	0	0	0.00201	0.00241
3.46522	0	0.00194	0.01004	0.00361
3.46726	0.00159	0	0.00201	0.00241
3.46931	0	0.000971817	0.00602	0.0012
3.47136	0.000795545	0.00194	0.01406	0.000601685
3.47341	0.000795545	0.00292	0.00402	0
3.47546	0.000795545	0.00194	0.00803	0
3.4775	0	0.00194	0	0.000601685
3.47955	0.00159	0.000971817	0.00402	0.0012
3.4816	0.000795545	0.00292	0.00402	0.0012
3.48365	0.000795545	0.00194	0.00201	0.00181
3.4857	0	0.00194	0.00402	0.000601685
3.48774	0.000795545	0.000971817	0.00201	0.0012
3.48979	0.00159	0	0.01004	0.0012
3.49184	0.00239	0.000971817	0.00602	0.00241
3.49389	0	0.00292	0.00402	0.0012
3.49594	0.000795545	0.000971817	0.00602	0.00361
3.49798	0.00239	0.00389	0.00201	0.000601685
3.50003	0	0.00292	0.00201	0
3.50208	0	0.00194	0.00201	0.000601685
3.50413	0.00159	0.000971817	0.00803	0.00181
3.50618	0.00159	0.00389	0.00602	0.00181
3.50822	0.000795545	0	0	0.000601685
3.51027	0	0.00194	0.00201	0
3.51232	0.000795545	0.00194	0.00201	0.00241
3.51437	0.00159	0.000971817	0.00602	0.000601685
3.51642	0.00159	0.00194	0.00402	0.00181
3.51846	0	0.00389	0.00402	0.00301
3.52051	0	0.00194	0.00402	0.000601685
3.52256	0.000795545	0.00389	0.00201	0.00181
3.52461	0.000795545	0.00486	0.00201	0
3.52666	0.00159	0.00389	0.00201	0.000601685
3.5287	0	0.00194	0.00602	0.0012
3.53075	0.000795545	0.00194	0	0.0012
3.5328	0.00239	0.000971817	0	0.0012
3.53485	0	0.000971817	0.00201	0.00181
3.5369	0	0.00194	0.00201	0.0012
3.53894	0.00159	0.000971817	0	0.000601685
3.54099	0	0.00194	0.00402	0.0012
3.54304	0.000795545	0	0	0.00181
3.54509	0.000795545	0.00389	0	0.00181
3.54714	0	0	0.00402	0.0012
3.54918	0.000795545	0.000971817	0.00402	0
3.55123	0	0.000971817	0.00201	0.000601685
3.55328	0.000795545	0.00194	0.00803	0.00301
3.55533	0.00159	0.000971817	0.00201	0.0012
3.55738	0	0.00292	0.00602	0.000601685
3.55942	0.00159	0.00389	0.00602	0.0012
3.56147	0.00239	0.00777	0.00201	0.00181
3.56352	0.000795545	0.000971817	0.00402	0.00421
3.56557	0	0.00389	0.00402	0.000601685
3.56762	0.000795545	0.000971817	0.00201	0.00181
3.56966	0.00159	0	0.00201	0.0012
3.57171	0.00159	0	0.00201	0.000601685
3.57376	0.00318	0.00194	0.00201	0.00181
3.57581	0.00159	0.00194	0.00201	0.000601685
3.57786	0	0.00389	0.00201	0
3.5799	0.00159	0.000971817	0.00201	0.00241
3.58195	0	0.000971817	0.00803	0
3.584	0	0.00194	0.00402	0.00181
3.58605	0.00159	0.00292	0.00201	0.00241
3.5881	0	0.0068	0.01004	0.00241
3.59014	0.000795545	0.00292	0	0.0012
3.59219	0.00159	0.000971817	0.00803	0.0012
3.59424	0	0.00194	0.00402	0.0012
3.59629	0.00159	0.000971817	0.00602	0.000601685
3.59834	0.000795545	0.000971817	0.00201	0.00181
3.60038	0.000795545	0.00292	0.00402	0.00181
3.60243	0	0.00194	0.00803	0.0012
3.60448	0.000795545	0	0.00803	0.00181
3.60653	0.000795545	0.00486	0.00803	0.0012
3.60858	0	0.000971817	0.00201	0
3.61062	0	0	0.00602	0.000601685
3.61267	0	0.00292	0.00201	0.0012
3.61472	0	0.00194	0.00201	0.000601685
3.61677	0	0.00194	0	0.00241
3.61882	0	0.000971817	0.00803	0.000601685
3.62086	0	0.00194	0.00402	0.00181
3.62291	0.000795545	0.000971817	0	0.00181
3.62496	0.00159	0.00292	0.00201	0
3.62701	0.00318	0.000971817	0.00402	0.000601685
3.62906	0.000795545	0.00194	0.00803	0.000601685
3.6311	0	0.000971817	0.00402	0.0012
3.63315	0.000795545	0.00194	0.00402	0.000601685
3.6352	0.00159	0.00194	0.00201	0.000601685
3.63725	0	0.00194	0.00402	0.0012
3.6393	0.00159	0.00194	0.00402	0.0012
3.64134	0.000795545	0	0	0.0012
3.64339	0.000795545	0.00292	0.00602	0.0012
3.64544	0.00159	0.00292	0.00201	0
3.64749	0.000795545	0	0.00201	0.00181
3.64954	0	0	0.00402	0
3.65158	0	0.00194	0	0.0012
3.65363	0.00159	0.00292	0.00402	0.00181
3.65568	0.000795545	0	0.00201	0
3.65773	0.000795545	0.00194	0.00201	0.0012
3.65978	0.00239	0.00292	0.00402	0
3.66182	0.000795545	0	0	0.00181
3.66387	0.00159	0.00194	0	0.000601685
3.66592	0.000795545	0.00194	0.00402	0.00181
3.66797	0	0	0.00402	0.00421
3.67002	0.00398	0.000971817	0.00201	0.0012
3.67206	0	0	0.00402	0.000601685
3.67411	0.000795545	0	0.00602	0.00181
3.67616	0.00239	0	0.00201	0.00301
3.67821	0.00159	0.000971817	0.00602	0.00181
3.68026	0.00239	0.00389	0.00803	0.00181
3.6823	0.000795545	0.000971817	0	0.000601685
3.68435	0.000795545	0	0.00201	0.00181
3.6864	0.000795545	0.00389	0	0.00181
3.68845	0.000795545	0.000971817	0.00402	0.00241
3.6905	0.00159	0.000971817	0.00201	0.00241
3.69254	0.000795545	0.000971817	0.00201	0.00181
3.69459	0	0.00194	0	0.0012
3.69664	0.000795545	0	0.00402	0.0012
3.69869	0.000795545	0.00194	0.00402	0.000601685
3.70074	0.00159	0.000971817	0.00602	0.00421
3.70278	0	0	0.00402	0.00181
3.70483	0	0.00194	0.00402	0.000601685
3.70688	0.00159	0.000971817	0.00201	0.0012
3.70893	0.000795545	0.00194	0	0.00241
3.71098	0	0.00292	0.00402	0.00181
3.71302	0	0.000971817	0.00602	0.00181
3.71507	0	0	0.00402	0.0012
3.71712	0.000795545	0.00292	0.00201	0
3.71917	0.000795545	0.00292	0.00201	0.00241
3.72122	0.000795545	0.00194	0	0.000601685
3.72326	0.00159	0.00194	0.00201	0.000601685
3.72531	0	0.00389	0.00201	0.0012
3.72736	0	0	0.00201	0.00181
3.72941	0.00318	0	0	0.000601685
3.73146	0.00159	0.00194	0.00201	0.00181
3.7335	0	0.000971817	0.01205	0.0012
3.73555	0.00159	0.00194	0.00402	0.000601685
3.7376	0.00239	0	0.00602	0.0012
3.73965	0.000795545	0.00194	0.00402	0.00301
3.7417	0.000795545	0.000971817	0.00402	0.000601685
3.74374	0	0.000971817	0.00201	0.00181
3.74579	0	0.000971817	0.00201	0.0012
3.74784	0	0.000971817	0.00201	0.00301
3.74989	0.000795545	0.00194	0.00402	0
3.75194	0.000795545	0.00194	0.00402	0.0012
3.75398	0	0	0.00201	0.00181
3.75603	0	0.000971817	0.00402	0.00181
3.75808	0	0.00194	0.00402	0.0012
3.76013	0.00159	0.00389	0.00602	0.0012
3.76218	0.000795545	0.000971817	0.00201	0.000601685
3.76422	0.000795545	0.00194	0.00201	0.000601685
3.76627	0.000795545	0.00194	0	0
3.76832	0	0.00194	0.00201	0.000601685
3.77037	0.00239	0.000971817	0.00402	0.000601685
3.77242	0	0.00292	0.00602	0.000601685
3.77446	0.00159	0.000971817	0.00201	0.000601685
3.77651	0.000795545	0.00292	0.00201	0.0012
3.77856	0.000795545	0.00389	0.00201	0
3.78061	0.000795545	0.00194	0.00402	0.0012
3.78266	0	0.000971817	0.00602	0.00181
3.7847	0	0	0.00402	0.000601685
3.78675	0.000795545	0.00194	0.00602	0.00181
3.7888	0.00159	0.00194	0.00402	0.000601685
3.79085	0.000795545	0.000971817	0.00201	0.0012
3.7929	0.000795545	0.000971817	0.00201	0.0012
3.79494	0	0.00292	0.00402	0.000601685
3.79699	0.00239	0.00389	0.00402	0.00181
3.79904	0.000795545	0.000971817	0.00402	0.00181
3.80109	0	0.000971817	0.00402	0.00241
3.80314	0.00239	0.000971817	0.00402	0.0012
3.80518	0.00159	0.00194	0.00402	0.00181
3.80723	0	0	0.00402	0.0012
3.80928	0	0.000971817	0.00201	0
3.81133	0	0	0	0.000601685
3.81338	0	0.00194	0.00201	0
3.81542	0	0.00194	0.00201	0
3.81747	0.00239	0.00292	0.00201	0
3.81952	0.00159	0	0.00402	0.0012
3.82157	0.000795545	0	0.00402	0.0012
3.82362	0	0	0.00201	0.00181
3.82566	0.000795545	0.00194	0.00201	0.0012
3.82771	0	0	0.00402	0.0012
3.82976	0.000795545	0	0.00602	0.0012
3.83181	0	0	0.00201	0.000601685
3.83386	0.000795545	0.00194	0.00201	0.0012
3.8359	0.000795545	0.00389	0.01004	0.0012
3.83795	0.000795545	0.000971817	0.00602	0.00181
3.84	0	0.00194	0.00201	0.000601685
3.84205	0	0.000971817	0.00602	0.0012
3.8441	0.00159	0.00486	0.00201	0.000601685
3.84614	0	0.00292	0.00402	0.000601685
3.84819	0.00239	0.00194	0.00201	0.000601685
3.85024	0	0.000971817	0	0.0012
3.85229	0	0.000971817	0.00402	0.000601685
3.85434	0.000795545	0.00194	0.00402	0.000601685
3.85638	0.000795545	0.00486	0	0.00181
3.85843	0.000795545	0.00194	0	0.000601685
3.86048	0.000795545	0	0.00602	0.00181
3.86253	0.000795545	0.00292	0.00803	0.000601685
3.86458	0.000795545	0.00194	0.00201	0.00481
3.86662	0.00159	0.00194	0.00402	0.00181
3.86867	0	0.00194	0.00201	0.000601685
3.87072	0.000795545	0.00389	0.00402	0.0012
3.87277	0	0.00389	0.00402	0
3.87482	0	0.00389	0.00201	0.000601685
3.87686	0.00159	0.00194	0.00201	0.000601685
3.87891	0.00159	0	0	0.00181
3.88096	0	0.00194	0.00201	0.000601685
3.88301	0.000795545	0.000971817	0.00402	0.000601685
3.88506	0	0.000971817	0.00402	0.0012
3.8871	0.000795545	0	0.00602	0.0012
3.88915	0.00159	0.000971817	0.00201	0.000601685
3.8912	0.00159	0.00194	0.00402	0.000601685
3.89325	0	0.000971817	0.00201	0.00181
3.8953	0.000795545	0.000971817	0	0.00361
3.89734	0.00239	0.00292	0.00402	0.0012
3.89939	0.000795545	0.00486	0.00402	0
3.90144	0	0.000971817	0.00402	0.000601685
3.90349	0.00159	0.000971817	0	0.000601685
3.90554	0.00159	0	0	0
3.90758	0.00159	0	0.00602	0.000601685
3.90963	0	0	0.00201	0.000601685
3.91168	0	0	0	0.0012
3.91373	0	0	0.00201	0.0012
3.91578	0.00159	0.000971817	0.00402	0
3.91782	0.00159	0.000971817	0.00201	0
3.91987	0.000795545	0.00194	0.00602	0.000601685
3.92192	0.00239	0.000971817	0	0
3.92397	0.000795545	0.00194	0.00201	0
3.92602	0	0.000971817	0.00602	0.00241
3.92806	0	0.00292	0.00201	0.000601685
3.93011	0.000795545	0.00194	0	0.0012
3.93216	0	0.00194	0.00402	0.0012
3.93421	0	0.00486	0.00201	0.0012
3.93626	0.000795545	0	0.00602	0.000601685
3.9383	0.000795545	0.00292	0.00201	0.0012
3.94035	0	0	0.00402	0.00181
3.9424	0	0.000971817	0	0
3.94445	0.000795545	0.00389	0.00602	0.000601685
3.9465	0.000795545	0.00194	0.00602	0.00301
3.94854	0	0.00194	0.00402	0.00241
3.95059	0	0.00389	0.00602	0.00181
3.95264	0	0.000971817	0.00402	0
3.95469	0.00159	0.000971817	0.00201	0.0012
3.95674	0.000795545	0.000971817	0.00201	0
3.95878	0.000795545	0.00194	0.00602	0
3.96083	0	0.00292	0.00402	0
3.96288	0	0.00194	0	0.00181
3.96493	0	0.00194	0.00602	0.0012
3.96698	0	0.00194	0.00201	0.000601685
3.96902	0	0.00194	0.00402	0.00301
3.97107	0.000795545	0	0.00201	0.00241
3.97312	0	0.00389	0.00402	0.00181
3.97517	0.000795545	0.00194	0.00402	0.0012
3.97722	0.000795545	0.000971817	0	0.0012
3.97926	0.00318	0.00292	0.00803	0.0012
3.98131	0.00159	0.000971817	0.00201	0.000601685
3.98336	0.00159	0.000971817	0	0
3.98541	0	0.000971817	0.00602	0.00241
3.98746	0	0.000971817	0	0.0012
3.9895	0.00159	0.000971817	0.00201	0.0012
3.99155	0.000795545	0	0	0.00361
3.9936	0.000795545	0.00194	0
3.99565	0.000795545	0.000971817	0.01004
3.9977	0.00159

## Sheet: Figure 2b main
	0 min	9 min	12 min	15 min	20 min	30 min	60 min	90 min
X axis	Y1 axis	Y2 axis	Y3 axis	Y4 axis	Y5 axis	Y6 axis	Y7 axis	Y8 axis
500	137.19	263.549	587.27	1598.14	3810.03	3779.95	4857.01	58.9677
501	145.025	335.976	948.708	2623.75	7696.02	7024.07	8897.31	37.4649
502	191.833	497.794	1363.47	4471.64	12726.5	11877.8	15718.1	46.137
503	160.982	587.83	1979.35	6684.43	19639.9	18150.8	22966.8	56.0999
504	150.706	660.411	2267.94	7739.92	22455.2	21267.9	26099.1	52.6858
505	187.254	528.499	1824.49	5533.84	15879.6	15279.7	17318.5	45.5815
506	177.128	393.892	1014.46	3437.27	9107.83	8884.87	10123.5	45.8302
507	190.411	387.046	876.142	2708.07	6670.62	6590.98	7753.36	43.5582
508	151.331	396.463	925.497	2159.91	4955.16	4987.68	5604.26	35.0188
509	167.291	383.636	820.102	1705.61	3745.8	3767.18	3899.26	51.5708
510	182.205	469.431	913.556	1820.79	3569.45	3626.39	3449.24	56.9391
511	188.324	533.162	1171.94	2168.28	4074.43	4026.07	3715.59	48.3536
512	204.768	725.648	1496.09	2733.66	5021.94	5149.92	4749.34	60.1507
513	155.729	902.196	1967.84	3393.85	6037.38	6495.56	7126.19	50.1935
514	161.769	1197.09	2545.59	4198.22	7424.54	7816.67	9236.35	62.1192
515	162.776	1549.63	3479.51	5823.48	10027	10482.8	12339.7	82.0392
516	179.389	2897.72	6447.53	10817	19017.9	20196.3	24235.9	91.6587
517	186.853	7878.11	18460.3	32195.4	53987.5	56983.7	71021.4	121.06
518	305.922	16595.3	40891.6	69202	116415	120715	153448	193.353
519	359.997	19767.9	45223.7	76491.5	130131	135270	171572	218.665
520	381.096	27377.2	60490.9	103859	175947	184446	234143	260.326
521	433.612	38930.5	90122.4	152730	256598	264540	332109	318.793
522	450.99	39499.6	89594.8	149136	250377	263560	316958	232.287
523	428.451	30013.4	68417	115416	194429	205551	246494	206.038
524	382.883	28797.2	65751.6	111947	186240	198491	232910	220.947
525	374.591	27682.4	63925.1	107249	179054	192737	219787	226.69
526	372.961	26722.4	59922.9	101736	172002	182268	207784	214.313
527	329.191	28824.6	65834.1	110240	187729	198469	236939	243.742
528	420.29	35906.6	81020	136972	233178	245279	301784	296.177
529	445.982	39844.3	90135.2	153210	258022	275174	333174	288.326
530	404.854	37406.8	85454.3	143245	239745	256373	312746	238.907
531	385.694	29512.8	67107.9	112322	188970	203534	251290	189.969
532	306.927	20415	45141.4	75519.9	126211	137221	172682	153.463
533	237.657	14077.2	30772.9	52646.1	87924.2	95412.6	119923	119.557
534	258.325	10736.6	23589.8	38866.2	66225.2	70985.2	89424.6	108.614
535	227.494	9618.28	21414	35464	60723.2	64609.8	81713.3	162.496
536	214.164	10968.4	23967	39944.5	68263.2	72671.4	91969.9	208.215
537	317.493	14932.6	33267.8	56010.5	95129.5	101617	130976	296.526
538	399.694	30583.4	69948	122012	209621	228396	290928	588.229
539	837.408	89703	202036	344251	584997	623480	794507	971.15
540	1514.02	179510	410630	684197	1137209	1.22787e+06	1.52504e+06	1264.49
541	1651.25	193329	430506	738886	1.22255e+06	1.31703e+06	1548217	1213.38
542	1580.11	181452	403125	687191	1.1378e+06	1.22947e+06	1.43513e+06	1129.54
543	1335.24	147797	327143	565009	938507	1.01748e+06	933922	879.724
544	946.352	104827	239376	403493	668973	736780	734568	716.073
545	808.906	87643.2	202595	338002	565559	615662	751731	746.927
546	950.663	89620	211314	352381	598072	641220	797694	667.384
547	968.432	101637	238536	395417	670635	714946	883816	655.827
548	816.478	83699.5	196112	323957	550412	595831	747105	663.895
549	842.458	86977.7	202453	338099	569513	615096	765418	675.602
550	1003.64	98953.1	229072	382183	646221	695417	871932	609.763
551	906.618	97898.1	225464	375760	635330	684045	840038	572.863
552	791.546	69764.8	162879	270168	459026	493111	601248	430.079
553	570.22	45504.6	104126	173560	301642	322767	409671	290.171
554	498.314	33550.3	75798.1	129475	226042	239043	300499	214.292
555	539.848	23516.8	53791.2	94478.6	168547	176095	230037	143.96
556	497.411	19735.8	43970.8	82672.1	152351	154000	206615	112.263
557	475.115	18271.9	44269.3	80076.9	149684	148864	204225	118.344
558	431.44	14742.6	33385.7	60985.6	112925	114570	154417	101.722
559	372.935	10565.9	23844.9	42265.4	77029.7	77604.1	106211	76.001
560	276.054	8128.45	17111.8	29963.4	53045.1	53962.3	72228.1	103.298
561	289.178	6097.88	12418.5	20262.2	34801.9	35786.2	47457.5	80.826
562	242.906	5082.9	9999.03	15549.6	26449.6	27493.7	35041.9	65.2584
563	255.901	4180.32	7907.34	12394.7	19954.8	20940	26262.7	74.9424
564	228.227	3809.92	6743.74	10224.2	16344	16697.4	22200.6	93.8675
565	204.088	3068.74	5951.94	8580.96	13256.4	13885.4	18180.5	70.5031
566	249.048	2988.57	4994.06	7269.19	10755.9	11128.5	14705	76.7741
567	194.35	2845.44	4624.78	6096.56	8674.05	9040.11	10702.5	49.0592
568	243.451	2497.27	4150.08	5080.13	7235.06	7246.47	9627.72	68.4706
569	192.02	2311.92	3759.74	4333.88	6177.27	6158.07	8412.38	84.4886
570	257.555	2186.31	3408.24	4025.99	5032.97	5052.33	7230.9	92.9521
571	249.953	2249.58	3163.47	3735.62	4823.31	4524.54	5930.52	91.7796
572	246.252	2072.46	3090.96	3575.58	4097.64	4192.2	4915.19	57.1305
573	220.372	2144.16	3114.99	3301.61	3645.07	3631.17	4510.67	75.4426
574	232.252	2128.31	2887.13	3185.45	3493.79	3337.62	4576.96	80.0868
575	212.219	2059.53	2950.85	3005.42	3229.77	3385.39	4612.22	103.078
576	236.425	2113.56	2922.71	3055.19	3203.97	3012.39	4326.99	67.259
577	252.794	2088.12	2823.89	2982.15	3117.79	3021.2	4274.89	100.707
578	280.065	2122.27	2858.74	2950.02	3006.03	2999.81	4205.12	80.9077
579	228.119	2136.78	2804.39	2984.38	3038.79	3095.3	4363.55	94.1774
580	221.511	2189.79	2784.71	2907.07	3128.58	2959.81	4290.98	65.3984
581	244.757	2043.19	2673.18	2928.58	2977.53	3162.69	4150.24	80.8764
582	242.728	2283.36	2745.19	2805.33	2955.69	2983.62	4233.77	92.3654
583	240.401	2245.91	2951.96	2921.63	2928.13	2910.81	4136.64	97.46
584	196.573	2173.23	2677.76	2981.36	2861.23	3005.39	4093.09	89.55
585	240.295	2270.68	2828.43	2971.73	2799.77	2835.05	4071.8	74.9546
586	264.622	2123.64	2752.95	2933.07	2986.44	2982	3951.53	115.633
587	235.314	2014.73	2886.52	2812.56	2942.54	2745.33	4251.34	64.9914
588	248.593	2013.6	2718.7	2734.52	2849.78	3066.73	4110.82	94.9173
589	214.375	2250.94	2821.08	2996.69	2896.34	2985.29	4130.14	75.2593
590	262.007	2174.2	2794.74	2918.85	2934.94	3010.78	4166.83	105.722
591	261.652	1986.7	2778.6	2949.95	2806.39	2910.59	4221.16	71.7806
592	266.502	2080.59	2777.24	3006.33	2882.43	2877.76	4250.01	119.225
593	254.915	2131.37	2884.31	3110.9	2754.5	2955.12	4165.97	103.854
594	287.845	2402.67	2723.82	2857.04	2590.6	3054.49	4301.02	107.05
595	299.772	2072.03	2736.32	3031.3	2767.5	2935.37	4129.66	100.724
596	302.688	2339.17	3009.93	2925.17	2794.41	3022.03	4102.02	58.116
597	256.591	2170.03	2710.09	3027.78	2886.04	3022.89	4278.96	73.3118
598	224.035	2109.87	2870.6	2974	2993.7	2924.76	4153.26	81.2434
599	263.166	2177.33	3043.79	2966.83	2862.55	2872.48	4116.32	81.9291
600	263.263	2186.34	2803.12	2830.71	2900.91	3078.92	3567.84	112.827
601	237.797	1973.21	2972.46	2992.7	3215.32	3177.37	2863.68	78.4224
602	242.284	2104.04	2889.55	2994.11	2790.09	3073.18	3221.1	91.8127
603	259.936	2143.82	2550.46	2897.9	2905.62	3054.89	3760.06	95.2239
604	244.463	2051.93	2816.52	2860.73	2819.12	3126	4059.64	137.835
605	273.072	2121.56	2720.22	2848.87	2917.14	2998.54	4274.62	115.53
606	203.924	2232.57	2688.09	2743.71	2918.5	3101.24	4282.41	121.825
607	302.399	1958.91	2799.2	2812.58	2965.12	2761.74	4316.55	115.072
608	289.699	2046.85	2953.85	2867.21	2875.33	3232.72	3963.73	113.714
609	259.96	2063.26	2908.81	2733.68	2925.23	3185.19	4074.52	117.666
610	251.4	2135.52	2768.17	2914.59	2925.64	3077.58	4334.58	124.319
611	315.223	2248.4	2742.16	2970.9	2973.69	3076.91	4415.91	128.321
612	307.468	2186.13	2710.8	2908.25	2806.7	3114.17	4417.38	110.011
613	319.566	1980.17	2767.67	2870.39	3075.82	3155.72	4576.64	91.3046
614	273.92	2038.54	2894.9	2768.03	3223.6	3480.22	4630.68	95.151
615	306.143	1991.39	2834.01	2921.48	3265.53	3309.27	5146.13	104.963
616	292.157	2059.86	2948.13	3010.1	3287.51	3564.91	5238.17	112.141
617	277.531	1993.45	2769.34	3064.78	3500.47	3530.31	5016.45	116.384
618	298.556	2011.48	2687	3033.81	3452.99	3715.36	5087.51	90.4715
619	283.94	2118.86	2818.03	2985.95	3550.78	3972.11	5098.71	149.603
620	355.835	2153.58	2803.36	3032.34	3369.61	3873.97	5077.62	95.9209
621	369.395	2084.89	2604.55	2736.03	3446.65	3681.43	5008.75	122.088
622	307.065	2025.99	2725.59	2795.24	3450.52	3687.94	4732.59	139.287
623	304.415	2211.01	2640.4	2906.36	3675.41	3970.21	5219.91	115.357
624	340.706	1950.14	2803.52	2787.3	4056.03	4260.45	5538.91	149.262
625	328.519	1964.55	2697.14	3222.77	4129.49	4776.67	6028.33	141.263
626	405.715	2018.6	2467.54	3272.32	4589.23	5084.73	6504.74	159.625
627	306.416	1976.55	2808.26	3505.27	4902.66	5488.56	6673.82	134.689
628	303.526	1834.8	2970.47	3444.51	5432.78	5917.06	7417.64	139.827
629	335.037	1992.95	2928.98	3799.39	6445.14	6990.87	7091.04	145.068
630	276.28	2000.41	3084.55	3993.82	7270.72	8071.58	8529.72	125.9
631	326.014	2129.72	3235.34	4638.61	8579.13	10350.9	11938.5	159.463
632	438.698	2092.8	3509.58	5566.43	10744.5	12966.8	16364.9	183.39
633	350.06	2155.06	3898.06	6676.66	14461.9	18104.7	21743.8	127.626
634	376.694	2274.93	4634.81	8778.44	20729.2	24703	29958.2	151.416
635	419.122	2488.54	6021.13	11855.2	29664.1	36931.4	42533.4	194.592
636	417.415	2997.8	7502.08	17273.4	44557.1	54142.5	64847.3	239.065
637	384.951	3753.27	10674.7	25364.4	66265.5	80705	98432	265.616
638	483.855	4776.12	14648.3	36476.4	97824.6	116110	142000	234.124
639	588.893	6058.88	19275.4	47000.8	128450	153500	187039	347.803
640	496.275	6695.71	23012.8	56347.3	152577	184694	220382	324.18
641	558.014	7254.19	24483.9	61846.6	168981	206752	249663	424.576
642	590.893	8089.12	27926.8	69941.3	198516	242938	284325	444.188
643	673.541	8111.25	33249.9	85042.8	244680	301968	352328	636.579
644	720.297	9786.1	40792	105759	303183	375825	437866	662.342
645	830.254	11974	52802.5	136007	398034	490517	575070	859.458
646	1040.28	16682.3	75009.5	200285	574975	719156	836948	1276.13
647	1314.42	24816.6	115627	312781	909209	1.13385e+06	1.3161e+06	1782.34
648	1833.07	38812.2	188897	512621	1.48003e+06	1.83434e+06	2.10051e+06	2820.44
649	2597.45	66024.5	316966	867282	2.46325e+06	3.0512e+06	3.47085e+06	4288.6
650	3448.81	92386	446053	1.19831e+06	3379290	4.1648e+06	4785747	5333.17
651	4644.44	122735	593182	1.57967e+06	4.42315e+06	5.36284e+06	6.18849e+06	6596.96
652	4721.78	133572	643170	1720953	4833244	5.63518e+06	6779261	8511.74
653	6192.9	183981	892250	2.40997e+06	6627299	7.40421e+06	9190757	11805.1
654	9899.96	274375	1.33812e+06	3500788	9264442	10373600	12609500	13949.9
655	11171.8	306766	1.50786e+06	3.89054e+06	9848233	11748100	13527500	12509.6
656	8695.57	248590	1.21885e+06	3.1463e+06	8.1565e+06	10176400	11171200	11515.8
657	7678.03	209634	1.02758e+06	2.68712e+06	7.22345e+06	8878654	9402059	10562.6
658	7573.33	199140	980216	2.58548e+06	6893188	8583768	9222740	10597.8
659	7777.4	220290	1.09105e+06	2864492	7670923	9394714	10463400	10788.6
660	8102.77	225144	1.13169e+06	2.95784e+06	7.9385e+06	9700189	10965600	11257.7
661	8757.85	241546	1.17511e+06	3.07646e+06	8277625	10080000	11290800	12085.3
662	9305.49	250342	1.23575e+06	3.22691e+06	8645729	10487800	11641100	11616.6
663	8180.65	240996	1.13599e+06	3.04492e+06	8.16787e+06	10042200	11309700	11131.5
664	7387.11	212056	1.00902e+06	2680944	7258079	8983380	10151700	9305.98
665	6858.97	191285	926072	2439506	6714296	8274807	9363352	8305.2
666	5937.28	163448	799385	2.10441e+06	5874264	7234522	8211928	6962.81
667	4853.32	131303	652849	1.72498e+06	4.86065e+06	6015935	6.57555e+06	5970.79
668	4301.8	112553	532361	1451328	4.12355e+06	5.12718e+06	5382063	5357.79
669	3834.47	98555.6	468303	1.25292e+06	3.57147e+06	4456421	5035438	4370.96
670	3134.85	76746.5	374816	1.00938e+06	2.86923e+06	3.59548e+06	4.11958e+06	3261.17
671	2572.15	57135.4	286925	758281	2.17783e+06	2721732	3.10516e+06	2449.66
672	1872.41	40973.8	197741	528405	1526969	1.92556e+06	2.20684e+06	1641.32
673	1379.22	30547.7	145168	387472	1.13019e+06	1.4216e+06	1631075	1602.07
674	1211.86	24120.9	114172	302451	874700	1.10615e+06	1.27501e+06	1242.46
675	957.892	19456.4	93444.2	246751	716348	901451	1.043e+06	1032.53
676	1043.38	15884.7	75831.6	204427	594676	745973	858120	967.498
677	1145.16	14018.5	63993.6	174327	502865	631746	733022	874.951
678	871.529	11742.7	52829.1	143036	414474	506824	603249	694.602
679	900.29	9823.17	45127.9	118812	345611	428245	507844	606.862
680	915.802	8481.42	39960.4	102344	296146	369759	429340	348.552
681	856.144	7148.45	33800.3	87347.5	245129	300506	358321	480.276
682	694.296	5951.11	27892.3	72723.9	203337	255650	304541	460.502
683	821.738	5334.09	23506	59777.8	171469	217133	250998	461.326
684	843.822	4982.22	20420.5	50387.2	141579	178303	208930	447.592
685	769.948	4432.81	16692.2	41786.5	118333	149998	172065	426.088
686	814.865	3746.86	14317.3	35062	94448.2	117828	132625	396.009
687	581.755	3459.5	11604.1	28187.9	79072.1	98316.5	93972.7	349.053
688	908.35	3119.98	10750.1	24588.6	66072.6	83560.3	82833.6	268.556
689	860.497	3080.09	9047.28	22139.7	57934.7	71171.9	78707.3	442.311
690	884.653	2662.15	8428.78	19118.3	50105.8	60926.4	74843.3	376.797
691	792.803	2920.85	7978.11	18251.2	43796.1	55504.6	68439.8	350.503
692	892.719	2661.15	7515.85	16188	40002.3	47909.3	57610.2	323.079
693	944.377	2599.2	7295.09	14425.6	35522.4	41162.7	51186.9	199.272
694	997.65	2374.94	7071.83	14073	32242.6	37840.1	45388.6	247.205
695	926.36	2527.25	6358.61	12420.4	29463.7	33196.1	44753.1	296.795
696	1026.4	2795.11	5645.2	11015.5	24358.7	28785	36455.5	421.557
697	803.533	2261.1	5073.47	9203.26	22293.4	27151.9	33197.1	411.11
698	857.757	2944.96	6433.17	13190.4	27877.1	32146.8	42878.3	362.164
699	855.581	3694.56	10257.3	17860.3	40222	41019.3	59589.3	350.011
700	971.615	3648.51	8645.39	16606.7	36980.8	38656.4	55005.3	366.834
701	758.109	2830.27	6337.79	11563.7	24067.4	26887.6	37480.9	384.108
702	968.699	2195.03	5080.52	8357.6	17014.1	19137	24887.3	319.465
703	924.946	2165.21	4193.79	7620.29	14347.2	17048.4	22577.1	378.387
704	1007.9	2101.58	3645.6	6411.97	12373.6	16126.4	18667.6	514.673
705	1169.88	1749.36	2930.18	4690.47	9184.14	11873.8	14640	492.008
706	903.268	1248.96	2776.71	4014.52	8698.14	10181.3	13303.7	412.604
707	989.775	1569.99	2821.43	4289.03	8361.89	8953.48	12548.5	432.316
708	1067.44	1589.56	2668.6	3898.48	7472.08	9792.6	11509.8	475.707
709	852.278	1219.23	2509.49	3515.65	7469.27	8688.5	11529.4	520.837
710	1015.42	1498.95	2574.81	3699.02	7506.84	9320.09	11592.7	483.532
711	1271.06	1702.98	2640.85	4121.69	7256.16	8625.94	10526.4	654.041
712	1069.28	1547.31	2478.21	4038.09	7447.2	8252.3	12076.5	465.45
713	1090.15	1449.26	2565.06	4245.17	7297.59	8400.57	11286.3	513.012
714	1151.62	1347.92	2185.46	3965.23	6621.81	8467.02	10521.6	510.377
715	1294.63	1374.71	2082.09	3830.51	6940.3	8261.62	10423.8	520.522
716	1197.97	1456.63	2545.69	3444.17	6452.72	7895.73	9624.62	381.173
717	1305.42	1485.96	2097.01	3527.42	6402.12	7763.1	9929.54	541.611
718	1458.82	1288.86	2478.58	3215.07	6614.27	7747.34	10112.6	580.696
719	1286.36	1329.72	2384.82	3526.64	6532.95	7298.98	10247.5	476.963
720	1342.81	1475.62	2774.16	3438.19	6035.27	7363.33	9650.53	516.466
721	1295.83	1295.83	2275.24	3103.97	6238.09	7850.34	9221.52	497.239
722	1277.04	1184.73	2538.7	3400.32	6308.29	7293	9862.47	584.671
723	1366.27	1303.45	2292.82	3564.86	5936.2	6799.93	9312.6	533.944
724	1697.62	1345.28	2306.19	3219.06	5188.94	5957.67	8311.91	672.64
725	1550.56	1534.24	2236.07	2872.61	5696.26	6969.35	7883.36	489.65
726	1431.66	1881.13	2513.72	3129.67	5377.04	6775.4	8456.76	516.062
727	1717.12	1309.09	2635.18	2805.19	5015.34	6086.42	8670.59	595.041
728	1509.53	1492.18	2325.02	2984.36	4650.05	6298.38	8380.49	780.791
729	1697.88	1361.84	2564.51	3130.47	5058.28	5535.81	8400.99	813.569
730	1695.79	1371.07	2255.04	3590.03	5376.02	6729.05	8641.32	793.775
731	1748.84	1454.3	2374.74	2779.73	4933.56	6940.12	8044.65	625.899
732	1801.84	1557.84	2214.76	3265.83	5386.75	5912.29	8089.51	600.613
733	2200.71	1779.71	2143.3	3540.27	5109.48	6850.91	7826.88	612.372
734	2049.62	1210.25	1971.54	3084.19	5348.53	6480.7	7378.63	605.126
735	1833.15	1554.19	2410.99	3566.67	4941.53	6495.72	7830.73	657.542
--	--	--	--	--	--	--	--
--	--	--	--	--	--	--	--
--	--	--	--	--	--	--	--
--	--	--	--	--	--	--	--
--	--	--	--	--	--	--	--
--	--	--	--	--	--	--	--
--	--	--	--	--	--	--	--
--	--	--	--	--	--	--	--
--	--	--	--	--	--	--	--
--	--	--	--	--	--	--	--
--	--	--	--	--	--	--	--
--	--	--	--	--	--	--	--
--	--	--	--	--	--	--	--
--	--
--	--

## Sheet: Figure 2b inset
Time (min)	G/R ratio
X axis	Y axis
0	0.14781
6	0.1599
9	0.33764
12	0.63022
15	0.28551
20	0.18992
30	0.12414
60	0.11211
90	0.11445	--
	--	--
	--	--
	--	--
	--	--
	--	--
	--	--
	--	--
	--	--
	--	--
	--	--
	--	--
	--	--
	--	--
	--	--
	--	--
	--	--
	--	--
	--	--
	--	--
	--	--
	--	--

## Sheet: Figure 2c
Time (min)	Lifetime at 545 nm	Lifetime at 650 nm
X axis	Y1 axis	Y2 axis
0	6.1	8.7
3	54.4	16
6	61.5	14.7
9	121.1	17.4
12	324.7	43.3
15	353.8	58
20	287.1	68.2
30	282.1	107.7
60	269.8	244.7
90	197.7	346.6
--	--	--
--	--	--
--	--	--
--	--	--
--	--	--
--	--	--
--	--	--
--	--	--
--	--	--
--	--	--
--	--	--
--	--	--
--	--	--
--	--	--
--	--	--
--	--	--
--	--	--
--	--	--
--	--	--
--	--	--
--	--	--
--	--	--

## Sheet: Figure 3b
NaErF4@Y		NaErF4		JCPDS 16-0334
X1 axis	Y1 axis	X2 axis	Y2 axis	X3 axis	Y3 axis
5.0001	1427	5.0001	1140	17.204	70
5.02052	1301	5.02052	1135	30.063	80
5.04093	1331	5.04093	1110	30.785	90
5.06135	1357	5.06135	1112	34.826	18
5.08176	1280	5.08176	1115	35.876	10
5.10218	1332	5.10218	1142	39.672	35
5.1226	1376	5.1226	1152	43.494	100
5.14301	1274	5.14301	1087	46.61	20
5.16343	1324	5.16343	1068	52.036	20
5.18384	1381	5.18384	1069	53.277	45
5.20426	1324	5.20426	1072	53.75	75
5.22468	1325	5.22468	1077	55.186	14
5.24509	1379	5.24509	1146	61.119	12
5.26551	1335	5.26551	1054	62.351	12
5.28593	1403	5.28593	1054	63.734	6
5.30634	1337	5.30634	1131	64.127	6
5.32676	1300	5.32676	1137	65.236	6
5.34717	1310	5.34717	1059	69.288	6
5.36759	1361	5.36759	1114	71.028	18
5.38801	1260	5.38801	1126	72.222	12
5.40842	1283	5.40842	1095	77.101	6
5.42884	1341	5.42884	1067	77.472	20
5.44926	1278	5.44926	1084	78.999	6
5.46967	1325	5.46967	1040	81.17	6
5.49009	1271	5.49009	1100	84.648	8
5.5105	1366	5.5105	1088	85.292	10
5.53092	1346	5.53092	1095	86.327	18
5.55134	1305	5.55134	1060	86.615	30
5.57175	1339	5.57175	1119	87.099	18
5.59217	1384	5.59217	1059
5.61258	1338	5.61258	1082
5.633	1305	5.633	1076
5.65342	1278	5.65342	1094
5.67383	1298	5.67383	1079
5.69425	1341	5.69425	1053
5.71467	1278	5.71467	1029
5.73508	1327	5.73508	1024
5.7555	1354	5.7555	1063
5.77591	1323	5.77591	1059
5.79633	1346	5.79633	1041
5.81675	1314	5.81675	1138
5.83716	1200	5.83716	1090
5.85758	1288	5.85758	1017
5.87799	1232	5.87799	1036
5.89841	1226	5.89841	1083
5.91883	1325	5.91883	1144
5.93924	1264	5.93924	1031
5.95966	1258	5.95966	1029
5.98008	1258	5.98008	975
6.00049	1266	6.00049	1089
6.02091	1280	6.02091	1089
6.04132	1303	6.04132	1117
6.06174	1219	6.06174	1097
6.08216	1309	6.08216	1010
6.10257	1263	6.10257	1103
6.12299	1278	6.12299	976
6.1434	1270	6.1434	1020
6.16382	1313	6.16382	1046
6.18424	1206	6.18424	1018
6.20465	1244	6.20465	1076
6.22507	1255	6.22507	1084
6.24549	1242	6.24549	1037
6.2659	1259	6.2659	1019
6.28632	1258	6.28632	1035
6.30673	1289	6.30673	1028
6.32715	1234	6.32715	1075
6.34757	1212	6.34757	1047
6.36798	1245	6.36798	1110
6.3884	1233	6.3884	1043
6.40881	1226	6.40881	1048
6.42923	1239	6.42923	1046
6.44965	1205	6.44965	1025
6.47006	1274	6.47006	959
6.49048	1213	6.49048	996
6.51089	1215	6.51089	1025
6.53131	1242	6.53131	1060
6.55173	1237	6.55173	1046
6.57214	1213	6.57214	1009
6.59256	1229	6.59256	976
6.61297	1226	6.61297	957
6.63339	1190	6.63339	1014
6.65381	1198	6.65381	963
6.67422	1206	6.67422	976
6.69464	1207	6.69464	1004
6.71506	1281	6.71506	1001
6.73547	1202	6.73547	951
6.75589	1222	6.75589	1029
6.7763	1242	6.7763	956
6.79672	1201	6.79672	1039
6.81714	1257	6.81714	1018
6.83755	1234	6.83755	1011
6.85797	1195	6.85797	1005
6.87838	1220	6.87838	1019
6.8988	1260	6.8988	1008
6.91922	1219	6.91922	1019
6.93963	1212	6.93963	977
6.96005	1261	6.96005	950
6.98047	1195	6.98047	912
7.00088	1181	7.00088	951
7.0213	1203	7.0213	965
7.04171	1166	7.04171	957
7.06213	1182	7.06213	940
7.08255	1178	7.08255	989
7.10296	1203	7.10296	956
7.12338	1228	7.12338	1000
7.14379	1195	7.14379	1020
7.16421	1230	7.16421	945
7.18463	1172	7.18463	995
7.20504	1151	7.20504	985
7.22546	1155	7.22546	979
7.24588	1161	7.24588	989
7.26629	1207	7.26629	963
7.28671	1221	7.28671	956
7.30712	1130	7.30712	976
7.32754	1136	7.32754	927
7.34796	1156	7.34796	910
7.36837	1168	7.36837	946
7.38879	1134	7.38879	958
7.40921	1142	7.40921	938
7.42962	1193	7.42962	937
7.45004	1184	7.45004	946
7.47045	1074	7.47045	957
7.49087	1124	7.49087	879
7.51129	1172	7.51129	905
7.5317	1211	7.5317	947
7.55212	1132	7.55212	928
7.57253	1167	7.57253	904
7.59295	1128	7.59295	944
7.61337	1134	7.61337	949
7.63378	1163	7.63378	844
7.6542	1115	7.6542	873
7.67462	1097	7.67462	886
7.69503	1111	7.69503	865
7.71545	1105	7.71545	885
7.73586	1098	7.73586	907
7.75628	1060	7.75628	912
7.7767	1097	7.7767	932
7.79711	1113	7.79711	833
7.81753	1121	7.81753	942
7.83794	1116	7.83794	888
7.85836	1069	7.85836	881
7.87878	1056	7.87878	829
7.89919	1068	7.89919	857
7.91961	1092	7.91961	823
7.94003	1050	7.94003	921
7.96044	1061	7.96044	857
7.98086	1064	7.98086	879
8.00127	1039	8.00127	875
8.02169	1091	8.02169	906
8.04211	1113	8.04211	900
8.06252	1063	8.06252	900
8.08294	1095	8.08294	851
8.10335	1067	8.10335	828
8.12377	1110	8.12377	814
8.14419	1072	8.14419	859
8.1646	1060	8.1646	909
8.18502	1042	8.18502	833
8.20543	1086	8.20543	883
8.22585	1064	8.22585	861
8.24627	1070	8.24627	854
8.26668	1080	8.26668	843
8.2871	1023	8.2871	850
8.30752	1087	8.30752	808
8.32793	1042	8.32793	750
8.34835	1067	8.34835	871
8.36876	1012	8.36876	835
8.38918	1049	8.38918	842
8.4096	1053	8.4096	782
8.43001	1083	8.43001	786
8.45043	1000	8.45043	836
8.47085	1104	8.47085	801
8.49126	1037	8.49126	816
8.51168	1007	8.51168	811
8.53209	1037	8.53209	805
8.55251	976	8.55251	785
8.57292	1018	8.57292	799
8.59334	1011	8.59334	813
8.61376	1007	8.61376	847
8.63417	1048	8.63417	814
8.65459	1059	8.65459	791
8.67501	986	8.67501	738
8.69542	1071	8.69542	769
8.71584	980	8.71584	828
8.73625	1013	8.73625	804
8.75667	949	8.75667	868
8.77709	973	8.77709	799
8.7975	954	8.7975	806
8.81792	1012	8.81792	839
8.83834	997	8.83834	794
8.85875	975	8.85875	735
8.87917	969	8.87917	751
8.89958	1017	8.89958	817
8.92	938	8.92	752
8.94042	1011	8.94042	780
8.96083	974	8.96083	769
8.98125	930	8.98125	767
9.00166	915	9.00166	792
9.02208	966	9.02208	769
9.0425	977	9.0425	796
9.06291	967	9.06291	745
9.08333	913	9.08333	742
9.10375	947	9.10375	739
9.12416	922	9.12416	768
9.14458	961	9.14458	746
9.16499	956	9.16499	791
9.18541	949	9.18541	750
9.20583	949	9.20583	767
9.22624	945	9.22624	756
9.24666	948	9.24666	719
9.26707	947	9.26707	782
9.28749	920	9.28749	744
9.30791	938	9.30791	725
9.32832	873	9.32832	771
9.34874	894	9.34874	753
9.36915	913	9.36915	729
9.38957	935	9.38957	727
9.40999	919	9.40999	760
9.4304	961	9.4304	758
9.45082	919	9.45082	754
9.47124	881	9.47124	722
9.49165	938	9.49165	730
9.51207	905	9.51207	734
9.53248	876	9.53248	737
9.5529	894	9.5529	731
9.57332	932	9.57332	744
9.59373	919	9.59373	776
9.61415	891	9.61415	718
9.63457	894	9.63457	722
9.65498	934	9.65498	707
9.6754	893	9.6754	719
9.69581	860	9.69581	703
9.71623	915	9.71623	698
9.73665	913	9.73665	749
9.75706	836	9.75706	721
9.77748	897	9.77748	656
9.79789	858	9.79789	677
9.81831	905	9.81831	706
9.83873	869	9.83873	700
9.85914	952	9.85914	716
9.87956	846	9.87956	692
9.89997	909	9.89997	697
9.92039	835	9.92039	726
9.94081	846	9.94081	697
9.96122	900	9.96122	728
9.98164	903	9.98164	693
10.0021	801	10.0021	719
10.0225	816	10.0225	670
10.0429	878	10.0429	668
10.0633	845	10.0633	721
10.0837	850	10.0837	709
10.1041	848	10.1041	696
10.1245	796	10.1245	687
10.145	842	10.145	688
10.1654	852	10.1654	708
10.1858	814	10.1858	662
10.2062	824	10.2062	722
10.2266	861	10.2266	747
10.247	846	10.247	655
10.2675	816	10.2675	695
10.2879	840	10.2879	644
10.3083	812	10.3083	659
10.3287	875	10.3287	665
10.3491	867	10.3491	650
10.3696	820	10.3696	638
10.39	816	10.39	686
10.4104	833	10.4104	673
10.4308	793	10.4308	703
10.4512	772	10.4512	615
10.4716	809	10.4716	635
10.492	832	10.492	648
10.5125	823	10.5125	666
10.5329	808	10.5329	711
10.5533	817	10.5533	661
10.5737	811	10.5737	613
10.5941	806	10.5941	641
10.6145	850	10.6145	639
10.635	784	10.635	637
10.6554	793	10.6554	669
10.6758	802	10.6758	646
10.6962	781	10.6962	621
10.7166	794	10.7166	644
10.737	810	10.737	618
10.7575	778	10.7575	663
10.7779	755	10.7779	633
10.7983	771	10.7983	633
10.8187	782	10.8187	648
10.8391	804	10.8391	665
10.8595	801	10.8595	641
10.8799	754	10.8799	643
10.9004	778	10.9004	631
10.9208	830	10.9208	615
10.9412	773	10.9412	629
10.9616	776	10.9616	635
10.982	778	10.982	648
11.0024	734	11.0024	650
11.0229	756	11.0229	651
11.0433	777	11.0433	637
11.0637	761	11.0637	630
11.0841	747	11.0841	575
11.1045	773	11.1045	612
11.1249	799	11.1249	615
11.1454	757	11.1454	668
11.1658	832	11.1658	617
11.1862	775	11.1862	657
11.2066	774	11.2066	630
11.227	713	11.227	576
11.2474	767	11.2474	589
11.2679	780	11.2679	612
11.2883	809	11.2883	630
11.3087	789	11.3087	596
11.3291	767	11.3291	610
11.3495	827	11.3495	624
11.3699	785	11.3699	591
11.3903	747	11.3903	614
11.4108	768	11.4108	634
11.4312	763	11.4312	673
11.4516	769	11.4516	599
11.472	779	11.472	607
11.4924	747	11.4924	618
11.5129	798	11.5129	579
11.5333	713	11.5333	625
11.5537	749	11.5537	594
11.5741	689	11.5741	583
11.5945	731	11.5945	645
11.6149	794	11.6149	596
11.6354	774	11.6354	616
11.6558	742	11.6558	605
11.6762	703	11.6762	628
11.6966	755	11.6966	627
11.717	769	11.717	592
11.7374	750	11.7374	572
11.7578	728	11.7578	614
11.7783	794	11.7783	589
11.7987	719	11.7987	621
11.8191	712	11.8191	606
11.8395	778	11.8395	594
11.8599	780	11.8599	578
11.8803	761	11.8803	586
11.9008	715	11.9008	595
11.9212	766	11.9212	569
11.9416	749	11.9416	580
11.962	771	11.962	575
11.9824	748	11.9824	568
12.0028	698	12.0028	567
12.0233	724	12.0233	571
12.0437	756	12.0437	586
12.0641	741	12.0641	603
12.0845	747	12.0845	587
12.1049	713	12.1049	590
12.1253	749	12.1253	615
12.1457	775	12.1457	636
12.1662	750	12.1662	591
12.1866	705	12.1866	606
12.207	709	12.207	562
12.2274	722	12.2274	582
12.2478	701	12.2478	565
12.2683	750	12.2683	568
12.2887	730	12.2887	549
12.3091	698	12.3091	581
12.3295	726	12.3295	597
12.3499	704	12.3499	583
12.3703	779	12.3703	591
12.3908	730	12.3908	587
12.4112	688	12.4112	576
12.4316	754	12.4316	571
12.452	710	12.452	605
12.4724	729	12.4724	546
12.4928	742	12.4928	604
12.5132	735	12.5132	556
12.5337	746	12.5337	589
12.5541	723	12.5541	589
12.5745	724	12.5745	577
12.5949	707	12.5949	583
12.6153	697	12.6153	548
12.6357	722	12.6357	557
12.6562	722	12.6562	529
12.6766	701	12.6766	537
12.697	744	12.697	537
12.7174	676	12.7174	586
12.7378	728	12.7378	559
12.7582	736	12.7582	623
12.7787	684	12.7787	536
12.7991	719	12.7991	542
12.8195	685	12.8195	571
12.8399	715	12.8399	512
12.8603	735	12.8603	534
12.8807	716	12.8807	580
12.9011	735	12.9011	554
12.9216	680	12.9216	572
12.942	671	12.942	618
12.9624	658	12.9624	543
12.9828	669	12.9828	542
13.0032	727	13.0032	584
13.0236	652	13.0236	517
13.0441	665	13.0441	547
13.0645	690	13.0645	573
13.0849	643	13.0849	511
13.1053	657	13.1053	525
13.1257	710	13.1257	529
13.1461	637	13.1461	586
13.1666	641	13.1666	552
13.187	693	13.187	552
13.2074	678	13.2074	527
13.2278	699	13.2278	531
13.2482	692	13.2482	566
13.2686	703	13.2686	509
13.289	680	13.289	524
13.3095	708	13.3095	547
13.3299	673	13.3299	496
13.3503	668	13.3503	516
13.3707	731	13.3707	555
13.3911	711	13.3911	549
13.4116	668	13.4116	530
13.432	671	13.432	538
13.4524	764	13.4524	556
13.4728	698	13.4728	555
13.4932	662	13.4932	530
13.5136	687	13.5136	487
13.5341	655	13.5341	509
13.5545	636	13.5545	571
13.5749	672	13.5749	488
13.5953	634	13.5953	542
13.6157	643	13.6157	552
13.6361	643	13.6361	530
13.6565	671	13.6565	520
13.677	663	13.677	538
13.6974	637	13.6974	508
13.7178	670	13.7178	521
13.7382	669	13.7382	549
13.7586	659	13.7586	534
13.779	643	13.779	494
13.7995	727	13.7995	535
13.8199	700	13.8199	552
13.8403	671	13.8403	520
13.8607	683	13.8607	530
13.8811	656	13.8811	529
13.9015	673	13.9015	507
13.922	750	13.922	507
13.9424	669	13.9424	548
13.9628	648	13.9628	507
13.9832	656	13.9832	529
14.0036	686	14.0036	502
14.024	687	14.024	515
14.0444	714	14.0444	545
14.0649	663	14.0649	533
14.0853	633	14.0853	487
14.1057	683	14.1057	500
14.1261	659	14.1261	557
14.1465	666	14.1465	521
14.1669	624	14.1669	542
14.1874	694	14.1874	521
14.2078	660	14.2078	554
14.2282	693	14.2282	506
14.2486	723	14.2486	518
14.269	651	14.269	542
14.2895	662	14.2895	474
14.3099	672	14.3099	490
14.3303	688	14.3303	498
14.3507	668	14.3507	549
14.3711	675	14.3711	480
14.3915	659	14.3915	494
14.4119	699	14.4119	515
14.4324	663	14.4324	549
14.4528	634	14.4528	507
14.4732	650	14.4732	509
14.4936	673	14.4936	511
14.514	667	14.514	484
14.5344	596	14.5344	537
14.5549	655	14.5549	558
14.5753	673	14.5753	478
14.5957	683	14.5957	539
14.6161	671	14.6161	485
14.6365	636	14.6365	496
14.6569	658	14.6569	491
14.6774	653	14.6774	515
14.6978	653	14.6978	507
14.7182	662	14.7182	515
14.7386	663	14.7386	502
14.759	613	14.759	494
14.7794	660	14.7794	530
14.7998	673	14.7998	490
14.8203	673	14.8203	483
14.8407	705	14.8407	527
14.8611	618	14.8611	488
14.8815	629	14.8815	553
14.9019	654	14.9019	493
14.9223	691	14.9223	479
14.9428	655	14.9428	515
14.9632	607	14.9632	489
14.9836	683	14.9836	519
15.004	665	15.004	526
15.0244	624	15.0244	521
15.0448	697	15.0448	524
15.0653	665	15.0653	515
15.0857	640	15.0857	535
15.1061	653	15.1061	517
15.1265	638	15.1265	507
15.1469	685	15.1469	489
15.1673	674	15.1673	533
15.1878	675	15.1878	505
15.2082	673	15.2082	472
15.2286	685	15.2286	489
15.249	638	15.249	499
15.2694	642	15.2694	508
15.2898	685	15.2898	515
15.3102	679	15.3102	518
15.3307	675	15.3307	494
15.3511	649	15.3511	536
15.3715	657	15.3715	515
15.3919	651	15.3919	495
15.4123	689	15.4123	506
15.4328	640	15.4328	471
15.4532	694	15.4532	539
15.4736	632	15.4736	519
15.494	666	15.494	527
15.5144	687	15.5144	494
15.5348	692	15.5348	498
15.5552	659	15.5552	485
15.5757	663	15.5757	503
15.5961	688	15.5961	500
15.6165	662	15.6165	505
15.6369	703	15.6369	500
15.6573	672	15.6573	468
15.6777	591	15.6777	506
15.6982	671	15.6982	514
15.7186	642	15.7186	488
15.739	716	15.739	527
15.7594	675	15.7594	524
15.7798	684	15.7798	505
15.8002	653	15.8002	565
15.8207	690	15.8207	464
15.8411	676	15.8411	450
15.8615	679	15.8615	513
15.8819	731	15.8819	541
15.9023	677	15.9023	471
15.9227	693	15.9227	519
15.9431	672	15.9431	524
15.9636	698	15.9636	481
15.984	701	15.984	501
16.0044	724	16.0044	499
16.0248	679	16.0248	530
16.0452	721	16.0452	533
16.0657	672	16.0657	480
16.0861	719	16.0861	528
16.1065	715	16.1065	562
16.1269	738	16.1269	524
16.1473	744	16.1473	502
16.1677	714	16.1677	509
16.1882	708	16.1882	536
16.2086	720	16.2086	501
16.229	701	16.229	525
16.2494	710	16.2494	492
16.2698	725	16.2698	543
16.2902	746	16.2902	476
16.3106	664	16.3106	534
16.3311	726	16.3311	560
16.3515	734	16.3515	528
16.3719	745	16.3719	519
16.3923	744	16.3923	566
16.4127	745	16.4127	535
16.4331	743	16.4331	542
16.4536	773	16.4536	569
16.474	778	16.474	579
16.4944	840	16.4944	592
16.5148	810	16.5148	635
16.5352	827	16.5352	557
16.5556	835	16.5556	597
16.576	811	16.576	632
16.5965	895	16.5965	627
16.6169	853	16.6169	660
16.6373	888	16.6373	698
16.6577	841	16.6577	662
16.6781	904	16.6781	660
16.6986	882	16.6986	694
16.719	929	16.719	650
16.7394	901	16.7394	674
16.7598	885	16.7598	653
16.7802	928	16.7802	678
16.8006	887	16.8006	711
16.821	925	16.821	777
16.8415	1007	16.8415	821
16.8619	1008	16.8619	872
16.8823	1118	16.8823	996
16.9027	1170	16.9027	1076
16.9231	1322	16.9231	1118
16.9435	1435	16.9435	1272
16.964	1585	16.964	1392
16.9844	1676	16.9844	1450
17.0048	1859	17.0048	1670
17.0252	1890	17.0252	1688
17.0456	1981	17.0456	1878
17.066	2147	17.066	1957
17.0865	2154	17.0865	1982
17.1069	2374	17.1069	1981
17.1273	2430	17.1273	2111
17.1477	2354	17.1477	2093
17.1681	2461	17.1681	2041
17.1885	2418	17.1885	2022
17.209	2371	17.209	1847
17.2294	2185	17.2294	1755
17.2498	2084	17.2498	1663
17.2702	2096	17.2702	1497
17.2906	1882	17.2906	1322
17.311	1759	17.311	1357
17.3315	1704	17.3315	1205
17.3519	1567	17.3519	1188
17.3723	1438	17.3723	1049
17.3927	1345	17.3927	937
17.4131	1282	17.4131	896
17.4335	1247	17.4335	797
17.4539	1072	17.4539	717
17.4744	969	17.4744	687
17.4948	1036	17.4948	677
17.5152	1006	17.5152	663
17.5356	949	17.5356	655
17.556	927	17.556	641
17.5765	935	17.5765	596
17.5969	916	17.5969	635
17.6173	913	17.6173	666
17.6377	866	17.6377	602
17.6581	914	17.6581	560
17.6785	904	17.6785	587
17.6989	875	17.6989	619
17.7194	910	17.7194	604
17.7398	890	17.7398	624
17.7602	862	17.7602	565
17.7806	842	17.7806	549
17.801	904	17.801	574
17.8214	861	17.8214	593
17.8419	853	17.8419	528
17.8623	860	17.8623	538
17.8827	808	17.8827	570
17.9031	889	17.9031	510
17.9235	823	17.9235	586
17.9439	869	17.9439	567
17.9643	840	17.9643	556
17.9848	846	17.9848	503
18.0052	874	18.0052	557
18.0256	845	18.0256	525
18.046	870	18.046	556
18.0664	882	18.0664	503
18.0868	861	18.0868	550
18.1073	857	18.1073	549
18.1277	835	18.1277	527
18.1481	831	18.1481	533
18.1685	847	18.1685	516
18.1889	821	18.1889	501
18.2094	876	18.2094	479
18.2298	887	18.2298	496
18.2502	852	18.2502	499
18.2706	878	18.2706	534
18.291	842	18.291	524
18.3114	866	18.3114	529
18.3318	838	18.3318	518
18.3523	849	18.3523	508
18.3727	836	18.3727	495
18.3931	870	18.3931	521
18.4135	857	18.4135	521
18.4339	795	18.4339	546
18.4543	874	18.4543	508
18.4748	870	18.4748	514
18.4952	867	18.4952	481
18.5156	821	18.5156	500
18.536	854	18.536	530
18.5564	830	18.5564	476
18.5768	879	18.5768	481
18.5972	908	18.5972	527
18.6177	920	18.6177	545
18.6381	836	18.6381	534
18.6585	827	18.6585	523
18.6789	884	18.6789	536
18.6993	840	18.6993	511
18.7198	866	18.7198	442
18.7402	875	18.7402	474
18.7606	875	18.7606	501
18.781	857	18.781	505
18.8014	888	18.8014	518
18.8218	878	18.8218	509
18.8422	877	18.8422	510
18.8627	848	18.8627	503
18.8831	895	18.8831	465
18.9035	825	18.9035	477
18.9239	866	18.9239	533
18.9443	891	18.9443	521
18.9647	915	18.9647	512
18.9852	896	18.9852	518
19.0056	940	19.0056	462
19.026	883	19.026	511
19.0464	855	19.0464	477
19.0668	907	19.0668	496
19.0872	892	19.0872	470
19.1077	859	19.1077	511
19.1281	860	19.1281	510
19.1485	878	19.1485	517
19.1689	901	19.1689	497
19.1893	842	19.1893	480
19.2097	874	19.2097	530
19.2301	866	19.2301	506
19.2506	933	19.2506	483
19.271	920	19.271	519
19.2914	825	19.2914	516
19.3118	901	19.3118	535
19.3322	841	19.3322	486
19.3527	890	19.3527	516
19.3731	885	19.3731	490
19.3935	914	19.3935	477
19.4139	884	19.4139	471
19.4343	901	19.4343	464
19.4547	867	19.4547	520
19.4751	845	19.4751	486
19.4956	832	19.4956	504
19.516	826	19.516	503
19.5364	861	19.5364	510
19.5568	873	19.5568	504
19.5772	956	19.5772	485
19.5976	833	19.5976	492
19.6181	875	19.6181	477
19.6385	915	19.6385	523
19.6589	880	19.6589	495
19.6793	859	19.6793	509
19.6997	893	19.6997	504
19.7201	905	19.7201	527
19.7406	856	19.7406	459
19.761	900	19.761	499
19.7814	820	19.7814	507
19.8018	852	19.8018	499
19.8222	882	19.8222	498
19.8426	855	19.8426	518
19.8631	873	19.8631	497
19.8835	878	19.8835	488
19.9039	848	19.9039	495
19.9243	862	19.9243	506
19.9447	982	19.9447	515
19.9651	924	19.9651	491
19.9855	841	19.9855	472
20.006	839	20.006	507
20.0264	886	20.0264	484
20.0468	876	20.0468	495
20.0672	867	20.0672	491
20.0876	884	20.0876	515
20.108	866	20.108	502
20.1285	870	20.1285	474
20.1489	838	20.1489	477
20.1693	885	20.1693	477
20.1897	877	20.1897	501
20.2101	829	20.2101	553
20.2305	909	20.2305	454
20.251	814	20.251	486
20.2714	845	20.2714	496
20.2918	802	20.2918	491
20.3122	842	20.3122	442
20.3326	824	20.3326	524
20.353	816	20.353	482
20.3735	800	20.3735	502
20.3939	810	20.3939	503
20.4143	826	20.4143	496
20.4347	878	20.4347	459
20.4551	876	20.4551	497
20.4755	825	20.4755	489
20.496	844	20.496	516
20.5164	877	20.5164	493
20.5368	812	20.5368	475
20.5572	854	20.5572	512
20.5776	818	20.5776	484
20.598	807	20.598	458
20.6184	834	20.6184	543
20.6389	824	20.6389	467
20.6593	849	20.6593	472
20.6797	788	20.6797	471
20.7001	852	20.7001	500
20.7205	770	20.7205	505
20.741	787	20.741	496
20.7614	826	20.7614	456
20.7818	783	20.7818	505
20.8022	822	20.8022	511
20.8226	816	20.8226	487
20.843	788	20.843	501
20.8634	809	20.8634	513
20.8839	761	20.8839	477
20.9043	806	20.9043	451
20.9247	845	20.9247	473
20.9451	799	20.9451	516
20.9655	744	20.9655	488
20.9859	816	20.9859	454
21.0064	840	21.0064	507
21.0268	796	21.0268	548
21.0472	751	21.0472	495
21.0676	750	21.0676	499
21.088	772	21.088	521
21.1084	837	21.1084	508
21.1289	779	21.1289	476
21.1493	771	21.1493	515
21.1697	753	21.1697	489
21.1901	744	21.1901	525
21.2105	754	21.2105	460
21.2309	748	21.2309	455
21.2513	744	21.2513	490
21.2718	758	21.2718	489
21.2922	776	21.2922	479
21.3126	765	21.3126	497
21.333	769	21.333	499
21.3534	721	21.3534	452
21.3739	769	21.3739	526
21.3943	742	21.3943	515
21.4147	745	21.4147	467
21.4351	820	21.4351	484
21.4555	750	21.4555	470
21.4759	745	21.4759	466
21.4963	792	21.4963	513
21.5168	700	21.5168	469
21.5372	678	21.5372	488
21.5576	744	21.5576	479
21.578	742	21.578	520
21.5984	746	21.5984	508
21.6188	719	21.6188	463
21.6393	712	21.6393	455
21.6597	789	21.6597	484
21.6801	738	21.6801	457
21.7005	769	21.7005	454
21.7209	753	21.7209	478
21.7413	656	21.7413	505
21.7618	720	21.7618	485
21.7822	745	21.7822	492
21.8026	692	21.8026	512
21.823	715	21.823	444
21.8434	705	21.8434	492
21.8638	740	21.8638	508
21.8843	718	21.8843	514
21.9047	665	21.9047	523
21.9251	764	21.9251	473
21.9455	652	21.9455	528
21.9659	681	21.9659	478
21.9863	671	21.9863	508
22.0068	739	22.0068	497
22.0272	640	22.0272	489
22.0476	718	22.0476	524
22.068	717	22.068	486
22.0884	713	22.0884	489
22.1088	695	22.1088	529
22.1292	735	22.1292	489
22.1497	671	22.1497	447
22.1701	707	22.1701	492
22.1905	651	22.1905	514
22.2109	664	22.2109	519
22.2313	731	22.2313	500
22.2517	648	22.2517	490
22.2722	680	22.2722	519
22.2926	689	22.2926	546
22.313	700	22.313	496
22.3334	679	22.3334	508
22.3538	642	22.3538	504
22.3742	685	22.3742	488
22.3947	675	22.3947	481
22.4151	686	22.4151	481
22.4355	669	22.4355	544
22.4559	603	22.4559	521
22.4763	614	22.4763	522
22.4967	720	22.4967	522
22.5172	663	22.5172	524
22.5376	659	22.5376	484
22.558	674	22.558	458
22.5784	649	22.5784	490
22.5988	631	22.5988	456
22.6192	662	22.6192	482
22.6396	653	22.6396	487
22.6601	680	22.6601	493
22.6805	683	22.6805	473
22.7009	671	22.7009	496
22.7213	691	22.7213	484
22.7417	600	22.7417	519
22.7621	655	22.7621	511
22.7826	706	22.7826	475
22.803	644	22.803	467
22.8234	639	22.8234	464
22.8438	659	22.8438	509
22.8642	628	22.8642	467
22.8846	642	22.8846	536
22.9051	673	22.9051	496
22.9255	654	22.9255	492
22.9459	620	22.9459	476
22.9663	639	22.9663	500
22.9867	630	22.9867	514
23.0071	649	23.0071	468
23.0276	675	23.0276	451
23.048	635	23.048	498
23.0684	639	23.0684	477
23.0888	635	23.0888	473
23.1092	681	23.1092	498
23.1296	629	23.1296	513
23.1501	606	23.1501	449
23.1705	632	23.1705	498
23.1909	641	23.1909	474
23.2113	626	23.2113	497
23.2317	595	23.2317	531
23.2521	608	23.2521	421
23.2725	589	23.2725	452
23.293	628	23.293	493
23.3134	647	23.3134	504
23.3338	627	23.3338	473
23.3542	649	23.3542	502
23.3746	640	23.3746	480
23.3951	650	23.3951	478
23.4155	630	23.4155	491
23.4359	635	23.4359	498
23.4563	615	23.4563	515
23.4767	649	23.4767	515
23.4971	600	23.4971	475
23.5175	566	23.5175	497
23.538	598	23.538	529
23.5584	592	23.5584	483
23.5788	584	23.5788	475
23.5992	619	23.5992	478
23.6196	587	23.6196	473
23.64	566	23.64	492
23.6605	604	23.6605	528
23.6809	620	23.6809	516
23.7013	607	23.7013	470
23.7217	603	23.7217	483
23.7421	625	23.7421	510
23.7625	619	23.7625	498
23.7829	622	23.7829	481
23.8034	615	23.8034	501
23.8238	541	23.8238	506
23.8442	576	23.8442	471
23.8646	567	23.8646	489
23.885	586	23.885	502
23.9054	633	23.9054	494
23.9259	596	23.9259	475
23.9463	640	23.9463	496
23.9667	600	23.9667	466
23.9871	623	23.9871	516
24.0075	607	24.0075	481
24.028	601	24.028	527
24.0484	580	24.0484	553
24.0688	615	24.0688	492
24.0892	597	24.0892	478
24.1096	673	24.1096	484
24.13	595	24.13	529
24.1504	581	24.1504	487
24.1709	644	24.1709	514
24.1913	594	24.1913	504
24.2117	595	24.2117	506
24.2321	571	24.2321	470
24.2525	580	24.2525	495
24.2729	633	24.2729	517
24.2934	562	24.2934	493
24.3138	581	24.3138	515
24.3342	631	24.3342	491
24.3546	591	24.3546	457
24.375	597	24.375	474
24.3954	608	24.3954	498
24.4158	627	24.4158	490
24.4363	580	24.4363	490
24.4567	569	24.4567	500
24.4771	573	24.4771	517
24.4975	563	24.4975	457
24.5179	539	24.5179	487
24.5384	614	24.5384	523
24.5588	592	24.5588	506
24.5792	585	24.5792	437
24.5996	581	24.5996	464
24.62	576	24.62	507
24.6404	579	24.6404	485
24.6608	576	24.6608	465
24.6813	610	24.6813	478
24.7017	594	24.7017	491
24.7221	613	24.7221	511
24.7425	597	24.7425	484
24.7629	629	24.7629	506
24.7833	540	24.7833	472
24.8038	594	24.8038	478
24.8242	602	24.8242	516
24.8446	578	24.8446	468
24.865	608	24.865	480
24.8854	569	24.8854	468
24.9058	626	24.9058	501
24.9263	603	24.9263	532
24.9467	620	24.9467	523
24.9671	572	24.9671	472
24.9875	611	24.9875	482
25.0079	581	25.0079	490
25.0283	571	25.0283	465
25.0488	591	25.0488	499
25.0692	606	25.0692	456
25.0896	638	25.0896	491
25.11	564	25.11	502
25.1304	590	25.1304	479
25.1508	543	25.1508	465
25.1713	540	25.1713	511
25.1917	608	25.1917	486
25.2121	583	25.2121	499
25.2325	588	25.2325	441
25.2529	585	25.2529	495
25.2733	589	25.2733	480
25.2937	622	25.2937	444
25.3142	582	25.3142	488
25.3346	575	25.3346	509
25.355	544	25.355	480
25.3754	588	25.3754	511
25.3958	636	25.3958	565
25.4163	610	25.4163	467
25.4367	561	25.4367	479
25.4571	592	25.4571	485
25.4775	626	25.4775	481
25.4979	593	25.4979	490
25.5183	618	25.5183	494
25.5387	542	25.5387	490
25.5592	622	25.5592	526
25.5796	602	25.5796	492
25.6	592	25.6	520
25.6204	568	25.6204	560
25.6408	599	25.6408	492
25.6612	570	25.6612	465
25.6817	557	25.6817	481
25.7021	603	25.7021	452
25.7225	547	25.7225	425
25.7429	555	25.7429	493
25.7633	621	25.7633	504
25.7837	603	25.7837	495
25.8041	594	25.8041	507
25.8246	601	25.8246	470
25.845	584	25.845	501
25.8654	564	25.8654	460
25.8858	551	25.8858	504
25.9062	547	25.9062	501
25.9266	558	25.9266	499
25.9471	565	25.9471	505
25.9675	567	25.9675	479
25.9879	549	25.9879	482
26.0083	580	26.0083	503
26.0287	527	26.0287	510
26.0492	593	26.0492	510
26.0696	525	26.0696	484
26.09	625	26.09	459
26.1104	605	26.1104	493
26.1308	607	26.1308	460
26.1512	534	26.1512	491
26.1716	560	26.1716	501
26.1921	607	26.1921	457
26.2125	558	26.2125	486
26.2329	575	26.2329	499
26.2533	565	26.2533	446
26.2737	550	26.2737	527
26.2941	530	26.2941	502
26.3146	571	26.3146	445
26.335	578	26.335	482
26.3554	581	26.3554	518
26.3758	536	26.3758	497
26.3962	555	26.3962	506
26.4166	558	26.4166	453
26.437	557	26.437	445
26.4575	556	26.4575	500
26.4779	577	26.4779	471
26.4983	560	26.4983	467
26.5187	598	26.5187	496
26.5391	557	26.5391	469
26.5596	562	26.5596	491
26.58	578	26.58	492
26.6004	562	26.6004	480
26.6208	558	26.6208	511
26.6412	541	26.6412	470
26.6616	609	26.6616	526
26.6821	563	26.6821	466
26.7025	608	26.7025	470
26.7229	537	26.7229	492
26.7433	615	26.7433	464
26.7637	535	26.7637	463
26.7841	561	26.7841	483
26.8045	584	26.8045	447
26.825	595	26.825	479
26.8454	551	26.8454	430
26.8658	567	26.8658	458
26.8862	567	26.8862	484
26.9066	567	26.9066	494
26.927	608	26.927	475
26.9475	587	26.9475	487
26.9679	578	26.9679	499
26.9883	551	26.9883	442
27.0087	563	27.0087	486
27.0291	540	27.0291	476
27.0495	559	27.0495	477
27.0699	546	27.0699	495
27.0904	575	27.0904	475
27.1108	540	27.1108	450
27.1312	567	27.1312	466
27.1516	570	27.1516	476
27.172	550	27.172	448
27.1925	557	27.1925	441
27.2129	518	27.2129	503
27.2333	585	27.2333	468
27.2537	613	27.2537	464
27.2741	546	27.2741	452
27.2945	569	27.2945	478
27.3149	539	27.3149	488
27.3354	549	27.3354	449
27.3558	569	27.3558	519
27.3762	546	27.3762	513
27.3966	529	27.3966	445
27.417	582	27.417	545
27.4374	563	27.4374	456
27.4579	541	27.4579	475
27.4783	552	27.4783	443
27.4987	549	27.4987	481
27.5191	554	27.5191	490
27.5395	569	27.5395	455
27.5599	554	27.5599	487
27.5804	537	27.5804	444
27.6008	555	27.6008	501
27.6212	542	27.6212	470
27.6416	555	27.6416	471
27.662	533	27.662	475
27.6824	541	27.6824	484
27.7029	557	27.7029	469
27.7233	546	27.7233	482
27.7437	531	27.7437	511
27.7641	547	27.7641	525
27.7845	526	27.7845	467
27.8049	544	27.8049	450
27.8254	507	27.8254	452
27.8458	536	27.8458	487
27.8662	502	27.8662	483
27.8866	592	27.8866	474
27.907	566	27.907	480
27.9274	550	27.9274	477
27.9478	529	27.9478	493
27.9683	520	27.9683	470
27.9887	518	27.9887	500
28.0091	509	28.0091	477
28.0295	580	28.0295	461
28.0499	556	28.0499	463
28.0703	532	28.0703	461
28.0908	545	28.0908	474
28.1112	539	28.1112	451
28.1316	547	28.1316	461
28.152	525	28.152	474
28.1724	581	28.1724	438
28.1928	559	28.1928	503
28.2133	616	28.2133	471
28.2337	538	28.2337	509
28.2541	521	28.2541	464
28.2745	544	28.2745	488
28.2949	540	28.2949	472
28.3153	570	28.3153	443
28.3358	542	28.3358	483
28.3562	561	28.3562	466
28.3766	546	28.3766	508
28.397	530	28.397	458
28.4174	534	28.4174	471
28.4378	523	28.4378	451
28.4582	510	28.4582	492
28.4787	534	28.4787	448
28.4991	583	28.4991	494
28.5195	564	28.5195	490
28.5399	559	28.5399	453
28.5603	571	28.5603	463
28.5807	546	28.5807	526
28.6012	526	28.6012	461
28.6216	588	28.6216	466
28.642	532	28.642	515
28.6624	553	28.6624	505
28.6828	525	28.6828	503
28.7032	560	28.7032	480
28.7237	516	28.7237	483
28.7441	543	28.7441	455
28.7645	531	28.7645	521
28.7849	590	28.7849	468
28.8053	607	28.8053	503
28.8257	541	28.8257	512
28.8462	554	28.8462	504
28.8666	573	28.8666	482
28.887	568	28.887	523
28.9074	571	28.9074	455
28.9278	570	28.9278	545
28.9482	574	28.9482	518
28.9687	555	28.9687	479
28.9891	624	28.9891	514
29.0095	573	29.0095	525
29.0299	586	29.0299	488
29.0503	599	29.0503	536
29.0707	531	29.0707	521
29.0911	550	29.0911	495
29.1116	534	29.1116	505
29.132	568	29.132	520
29.1524	579	29.1524	506
29.1728	591	29.1728	490
29.1932	617	29.1932	535
29.2137	579	29.2137	499
29.2341	592	29.2341	488
29.2545	584	29.2545	557
29.2749	585	29.2749	549
29.2953	594	29.2953	525
29.3157	646	29.3157	483
29.3361	615	29.3361	567
29.3566	596	29.3566	533
29.377	658	29.377	552
29.3974	601	29.3974	519
29.4178	648	29.4178	530
29.4382	651	29.4382	565
29.4586	671	29.4586	540
29.4791	657	29.4791	587
29.4995	728	29.4995	551
29.5199	711	29.5199	609
29.5403	758	29.5403	605
29.5607	755	29.5607	642
29.5811	802	29.5811	673
29.6016	809	29.6016	746
29.622	847	29.622	777
29.6424	811	29.6424	799
29.6628	945	29.6628	870
29.6832	1074	29.6832	975
29.7036	1208	29.7036	1072
29.724	1247	29.724	1162
29.7445	1442	29.7445	1214
29.7649	1544	29.7649	1295
29.7853	1580	29.7853	1435
29.8057	1671	29.8057	1461
29.8261	1849	29.8261	1684
29.8466	1943	29.8466	1637
29.867	2048	29.867	1714
29.8874	2113	29.8874	1746
29.9078	2070	29.9078	1770
29.9282	2214	29.9282	1820
29.9486	2180	29.9486	1765
29.969	2060	29.969	1677
29.9895	2061	29.9895	1703
30.0099	2005	30.0099	1571
30.0303	1892	30.0303	1555
30.0507	1885	30.0507	1439
30.0711	1729	30.0711	1361
30.0915	1649	30.0915	1246
30.112	1500	30.112	1155
30.1324	1364	30.1324	1071
30.1528	1295	30.1528	962
30.1732	1225	30.1732	897
30.1936	1124	30.1936	808
30.214	1067	30.214	861
30.2345	909	30.2345	756
30.2549	910	30.2549	723
30.2753	881	30.2753	676
30.2957	839	30.2957	639
30.3161	804	30.3161	689
30.3365	761	30.3365	630
30.357	773	30.357	663
30.3774	817	30.3774	680
30.3978	793	30.3978	694
30.4182	800	30.4182	676
30.4386	805	30.4386	756
30.459	876	30.459	735
30.4794	936	30.4794	825
30.4999	1080	30.4999	901
30.5203	1103	30.5203	907
30.5407	1160	30.5407	1012
30.5611	1346	30.5611	1010
30.5815	1451	30.5815	1162
30.6019	1568	30.6019	1187
30.6224	1657	30.6224	1394
30.6428	1764	30.6428	1506
30.6632	1961	30.6632	1577
30.6836	2171	30.6836	1728
30.704	2218	30.704	1707
30.7244	2356	30.7244	1879
30.7449	2397	30.7449	1720
30.7653	2372	30.7653	1869
30.7857	2394	30.7857	1793
30.8061	2417	30.8061	1834
30.8265	2380	30.8265	1726
30.8469	2408	30.8469	1609
30.8674	2285	30.8674	1543
30.8878	2169	30.8878	1521
30.9082	2066	30.9082	1424
30.9286	1917	30.9286	1301
30.949	1854	30.949	1113
30.9694	1668	30.9694	1086
30.9899	1483	30.9899	964
31.0103	1394	31.0103	934
31.0307	1288	31.0307	857
31.0511	1136	31.0511	825
31.0715	1022	31.0715	742
31.0919	971	31.0919	687
31.1123	882	31.1123	617
31.1328	850	31.1328	595
31.1532	792	31.1532	594
31.1736	727	31.1736	594
31.194	764	31.194	545
31.2144	772	31.2144	584
31.2349	688	31.2349	513
31.2553	636	31.2553	511
31.2757	676	31.2757	549
31.2961	652	31.2961	531
31.3165	634	31.3165	503
31.3369	656	31.3369	537
31.3573	678	31.3573	533
31.3778	642	31.3778	582
31.3982	621	31.3982	462
31.4186	600	31.4186	515
31.439	608	31.439	510
31.4594	575	31.4594	479
31.4798	588	31.4798	511
31.5003	599	31.5003	485
31.5207	577	31.5207	492
31.5411	618	31.5411	474
31.5615	585	31.5615	496
31.5819	590	31.5819	444
31.6023	559	31.6023	472
31.6227	578	31.6227	484
31.6432	574	31.6432	520
31.6636	585	31.6636	457
31.684	571	31.684	456
31.7044	574	31.7044	460
31.7248	561	31.7248	469
31.7452	549	31.7452	493
31.7657	576	31.7657	445
31.7861	547	31.7861	502
31.8065	534	31.8065	447
31.8269	545	31.8269	446
31.8473	596	31.8473	535
31.8678	550	31.8678	486
31.8882	560	31.8882	490
31.9086	568	31.9086	491
31.929	587	31.929	486
31.9494	563	31.9494	473
31.9698	542	31.9698	468
31.9902	562	31.9902	452
32.0107	527	32.0107	460
32.0311	584	32.0311	465
32.0515	514	32.0515	401
32.0719	547	32.0719	482
32.0923	541	32.0923	433
32.1127	534	32.1127	459
32.1332	582	32.1332	504
32.1536	561	32.1536	475
32.174	534	32.174	447
32.1944	524	32.1944	439
32.2148	545	32.2148	449
32.2352	546	32.2352	436
32.2557	551	32.2557	442
32.2761	536	32.2761	450
32.2965	547	32.2965	455
32.3169	496	32.3169	417
32.3373	528	32.3373	464
32.3577	507	32.3577	445
32.3781	529	32.3781	413
32.3986	529	32.3986	471
32.419	507	32.419	392
32.4394	551	32.4394	426
32.4598	564	32.4598	491
32.4802	564	32.4802	462
32.5007	560	32.5007	458
32.5211	551	32.5211	428
32.5415	518	32.5415	460
32.5619	514	32.5619	424
32.5823	533	32.5823	412
32.6027	553	32.6027	450
32.6231	527	32.6231	429
32.6436	549	32.6436	432
32.664	528	32.664	464
32.6844	495	32.6844	422
32.7048	545	32.7048	432
32.7252	519	32.7252	468
32.7456	509	32.7456	455
32.7661	506	32.7661	468
32.7865	531	32.7865	423
32.8069	553	32.8069	406
32.8273	530	32.8273	393
32.8477	569	32.8477	422
32.8681	507	32.8681	434
32.8886	515	32.8886	474
32.909	466	32.909	395
32.9294	514	32.9294	431
32.9498	534	32.9498	420
32.9702	491	32.9702	434
32.9906	491	32.9906	421
33.011	527	33.011	468
33.0315	511	33.0315	442
33.0519	517	33.0519	403
33.0723	521	33.0723	412
33.0927	494	33.0927	406
33.1131	496	33.1131	386
33.1335	516	33.1335	416
33.154	499	33.154	436
33.1744	492	33.1744	401
33.1948	509	33.1948	400
33.2152	484	33.2152	463
33.2356	553	33.2356	429
33.2561	552	33.2561	412
33.2765	499	33.2765	440
33.2969	499	33.2969	399
33.3173	495	33.3173	435
33.3377	522	33.3377	391
33.3581	545	33.3581	499
33.3785	513	33.3785	436
33.399	524	33.399	396
33.4194	555	33.4194	437
33.4398	488	33.4398	389
33.4602	552	33.4602	402
33.4806	512	33.4806	425
33.501	556	33.501	442
33.5215	475	33.5215	396
33.5419	532	33.5419	374
33.5623	522	33.5623	406
33.5827	525	33.5827	410
33.6031	508	33.6031	431
33.6235	527	33.6235	399
33.6439	479	33.6439	399
33.6644	543	33.6644	372
33.6848	537	33.6848	398
33.7052	521	33.7052	408
33.7256	520	33.7256	414
33.746	542	33.746	405
33.7664	556	33.7664	432
33.7869	502	33.7869	409
33.8073	514	33.8073	389
33.8277	524	33.8277	435
33.8481	529	33.8481	367
33.8685	519	33.8685	406
33.889	541	33.889	403
33.9094	531	33.9094	391
33.9298	520	33.9298	468
33.9502	520	33.9502	412
33.9706	513	33.9706	399
33.991	527	33.991	419
34.0114	511	34.0114	384
34.0319	489	34.0319	388
34.0523	531	34.0523	425
34.0727	507	34.0727	431
34.0931	496	34.0931	428
34.1135	527	34.1135	411
34.1339	555	34.1339	395
34.1544	520	34.1544	429
34.1748	556	34.1748	449
34.1952	531	34.1952	384
34.2156	487	34.2156	403
34.236	523	34.236	427
34.2564	575	34.2564	405
34.2769	516	34.2769	392
34.2973	512	34.2973	415
34.3177	517	34.3177	413
34.3381	549	34.3381	439
34.3585	524	34.3585	390
34.3789	549	34.3789	399
34.3993	569	34.3993	416
34.4198	536	34.4198	423
34.4402	553	34.4402	438
34.4606	646	34.4606	476
34.481	594	34.481	434
34.5014	627	34.5014	450
34.5219	616	34.5219	424
34.5423	657	34.5423	492
34.5627	651	34.5627	439
34.5831	639	34.5831	476
34.6035	689	34.6035	491
34.6239	711	34.6239	524
34.6443	719	34.6443	464
34.6648	730	34.6648	498
34.6852	725	34.6852	512
34.7056	696	34.7056	510
34.726	736	34.726	492
34.7464	730	34.7464	463
34.7668	678	34.7668	502
34.7873	645	34.7873	477
34.8077	657	34.8077	484
34.8281	681	34.8281	450
34.8485	622	34.8485	449
34.8689	652	34.8689	484
34.8893	650	34.8893	465
34.9098	608	34.9098	396
34.9302	599	34.9302	416
34.9506	621	34.9506	399
34.971	542	34.971	370
34.9914	557	34.9914	398
35.0118	550	35.0118	409
35.0322	565	35.0322	360
35.0527	525	35.0527	405
35.0731	504	35.0731	381
35.0935	481	35.0935	387
35.1139	522	35.1139	358
35.1343	522	35.1343	442
35.1547	544	35.1547	412
35.1752	464	35.1752	416
35.1956	520	35.1956	398
35.216	508	35.216	367
35.2364	537	35.2364	384
35.2568	504	35.2568	393
35.2772	500	35.2772	373
35.2977	536	35.2977	389
35.3181	513	35.3181	394
35.3385	519	35.3385	401
35.3589	537	35.3589	379
35.3793	489	35.3793	373
35.3997	517	35.3997	370
35.4202	500	35.4202	360
35.4406	494	35.4406	379
35.461	472	35.461	347
35.4814	522	35.4814	375
35.5018	499	35.5018	403
35.5222	486	35.5222	395
35.5427	524	35.5427	346
35.5631	535	35.5631	358
35.5835	501	35.5835	389
35.6039	479	35.6039	367
35.6243	491	35.6243	348
35.6447	508	35.6447	393
35.6651	512	35.6651	375
35.6856	464	35.6856	387
35.706	491	35.706	357
35.7264	452	35.7264	343
35.7468	481	35.7468	348
35.7672	495	35.7672	363
35.7876	506	35.7876	408
35.8081	461	35.8081	365
35.8285	493	35.8285	364
35.8489	549	35.8489	348
35.8693	474	35.8693	379
35.8897	504	35.8897	403
35.9101	452	35.9101	355
35.9306	493	35.9306	330
35.951	485	35.951	397
35.9714	529	35.9714	372
35.9918	487	35.9918	356
36.0122	483	36.0122	370
36.0326	492	36.0326	372
36.0531	489	36.0531	350
36.0735	529	36.0735	356
36.0939	488	36.0939	351
36.1143	489	36.1143	349
36.1347	520	36.1347	348
36.1551	511	36.1551	367
36.1756	509	36.1756	332
36.196	471	36.196	337
36.2164	530	36.2164	355
36.2368	451	36.2368	348
36.2572	519	36.2572	316
36.2776	505	36.2776	329
36.2981	470	36.2981	346
36.3185	490	36.3185	344
36.3389	531	36.3389	367
36.3593	490	36.3593	348
36.3797	518	36.3797	350
36.4001	508	36.4001	358
36.4205	440	36.4205	352
36.441	473	36.441	341
36.4614	490	36.4614	335
36.4818	506	36.4818	372
36.5022	516	36.5022	320
36.5226	528	36.5226	369
36.543	448	36.543	323
36.5635	461	36.5635	387
36.5839	503	36.5839	354
36.6043	487	36.6043	339
36.6247	469	36.6247	338
36.6451	493	36.6451	367
36.6655	473	36.6655	364
36.686	479	36.686	354
36.7064	506	36.7064	349
36.7268	500	36.7268	361
36.7472	443	36.7472	346
36.7676	514	36.7676	338
36.788	462	36.788	337
36.8085	465	36.8085	336
36.8289	517	36.8289	342
36.8493	491	36.8493	327
36.8697	546	36.8697	328
36.8901	476	36.8901	342
36.9105	488	36.9105	388
36.931	467	36.931	340
36.9514	496	36.9514	364
36.9718	496	36.9718	351
36.9922	434	36.9922	355
37.0126	464	37.0126	355
37.033	489	37.033	342
37.0534	474	37.0534	344
37.0739	476	37.0739	338
37.0943	486	37.0943	312
37.1147	454	37.1147	343
37.1351	481	37.1351	350
37.1555	449	37.1555	333
37.1759	501	37.1759	326
37.1964	470	37.1964	359
37.2168	465	37.2168	340
37.2372	479	37.2372	317
37.2576	484	37.2576	331
37.278	495	37.278	334
37.2984	465	37.2984	312
37.3189	490	37.3189	332
37.3393	491	37.3393	338
37.3597	513	37.3597	347
37.3801	475	37.3801	342
37.4005	468	37.4005	318
37.4209	459	37.4209	350
37.4414	460	37.4414	333
37.4618	539	37.4618	311
37.4822	484	37.4822	366
37.5026	476	37.5026	348
37.523	458	37.523	348
37.5434	489	37.5434	333
37.5639	451	37.5639	352
37.5843	453	37.5843	347
37.6047	485	37.6047	330
37.6251	480	37.6251	369
37.6455	459	37.6455	328
37.6659	505	37.6659	321
37.6863	474	37.6863	339
37.7068	484	37.7068	344
37.7272	448	37.7272	323
37.7476	469	37.7476	341
37.768	511	37.768	322
37.7884	441	37.7884	355
37.8088	511	37.8088	318
37.8293	482	37.8293	332
37.8497	500	37.8497	340
37.8701	495	37.8701	338
37.8905	487	37.8905	322
37.9109	493	37.9109	336
37.9313	472	37.9313	319
37.9518	461	37.9518	325
37.9722	486	37.9722	340
37.9926	477	37.9926	338
38.013	496	38.013	358
38.0334	498	38.0334	319
38.0538	484	38.0538	312
38.0743	505	38.0743	308
38.0947	475	38.0947	326
38.1151	456	38.1151	310
38.1355	459	38.1355	319
38.1559	453	38.1559	326
38.1763	451	38.1763	311
38.1968	440	38.1968	296
38.2172	492	38.2172	311
38.2376	491	38.2376	327
38.258	491	38.258	344
38.2784	478	38.2784	340
38.2988	509	38.2988	323
38.3192	466	38.3192	340
38.3397	506	38.3397	337
38.3601	462	38.3601	353
38.3805	477	38.3805	356
38.4009	444	38.4009	327
38.4213	468	38.4213	366
38.4417	502	38.4417	305
38.4622	496	38.4622	296
38.4826	497	38.4826	327
38.503	473	38.503	331
38.5234	492	38.5234	300
38.5438	482	38.5438	307
38.5642	484	38.5642	314
38.5847	497	38.5847	319
38.6051	503	38.6051	322
38.6255	461	38.6255	282
38.6459	511	38.6459	345
38.6663	473	38.6663	337
38.6867	462	38.6867	325
38.7072	487	38.7072	299
38.7276	480	38.7276	346
38.748	500	38.748	325
38.7684	464	38.7684	315
38.7888	476	38.7888	352
38.8092	489	38.8092	332
38.8297	456	38.8297	317
38.8501	482	38.8501	316
38.8705	545	38.8705	294
38.8909	443	38.8909	341
38.9113	491	38.9113	312
38.9317	519	38.9317	297
38.9522	467	38.9522	364
38.9726	521	38.9726	316
38.993	486	38.993	338
39.0134	457	39.0134	325
39.0338	472	39.0338	359
39.0542	487	39.0542	354
39.0746	501	39.0746	328
39.0951	529	39.0951	297
39.1155	514	39.1155	317
39.1359	527	39.1359	339
39.1563	503	39.1563	375
39.1767	502	39.1767	345
39.1971	490	39.1971	374
39.2176	508	39.2176	346
39.238	539	39.238	341
39.2584	504	39.2584	340
39.2788	539	39.2788	349
39.2992	547	39.2992	352
39.3196	524	39.3196	364
39.3401	524	39.3401	409
39.3605	558	39.3605	365
39.3809	596	39.3809	410
39.4013	585	39.4013	384
39.4217	572	39.4217	367
39.4421	594	39.4421	400
39.4626	589	39.4626	441
39.483	627	39.483	409
39.5034	663	39.5034	401
39.5238	682	39.5238	404
39.5442	679	39.5442	469
39.5646	674	39.5646	465
39.5851	694	39.5851	481
39.6055	737	39.6055	462
39.6259	733	39.6259	450
39.6463	694	39.6463	416
39.6667	701	39.6667	466
39.6871	756	39.6871	468
39.7075	686	39.7075	453
39.728	684	39.728	447
39.7484	676	39.7484	446
39.7688	658	39.7688	375
39.7892	606	39.7892	426
39.8096	623	39.8096	428
39.83	586	39.83	398
39.8505	576	39.8505	411
39.8709	588	39.8709	402
39.8913	577	39.8913	355
39.9117	568	39.9117	349
39.9321	545	39.9321	330
39.9525	535	39.9525	340
39.973	558	39.973	367
39.9934	498	39.9934	335
40.0138	500	40.0138	347
40.0342	494	40.0342	317
40.0546	506	40.0546	346
40.075	508	40.075	311
40.0954	490	40.0954	354
40.1159	516	40.1159	312
40.1363	479	40.1363	309
40.1567	497	40.1567	344
40.1771	490	40.1771	304
40.1975	494	40.1975	345
40.218	513	40.218	311
40.2384	489	40.2384	311
40.2588	479	40.2588	313
40.2792	527	40.2792	330
40.2996	480	40.2996	308
40.32	460	40.32	335
40.3404	484	40.3404	339
40.3609	461	40.3609	339
40.3813	514	40.3813	321
40.4017	497	40.4017	337
40.4221	464	40.4221	324
40.4425	463	40.4425	332
40.4629	450	40.4629	309
40.4834	424	40.4834	294
40.5038	478	40.5038	318
40.5242	481	40.5242	323
40.5446	454	40.5446	316
40.565	504	40.565	313
40.5854	516	40.5854	308
40.6059	462	40.6059	297
40.6263	498	40.6263	292
40.6467	471	40.6467	306
40.6671	484	40.6671	326
40.6875	473	40.6875	311
40.7079	498	40.7079	332
40.7283	452	40.7283	281
40.7488	482	40.7488	286
40.7692	492	40.7692	328
40.7896	496	40.7896	359
40.81	473	40.81	317
40.8304	491	40.8304	307
40.8509	464	40.8509	312
40.8713	487	40.8713	299
40.8917	489	40.8917	300
40.9121	524	40.9121	312
40.9325	530	40.9325	286
40.9529	501	40.9529	325
40.9734	448	40.9734	328
40.9938	486	40.9938	295
41.0142	472	41.0142	316
41.0346	475	41.0346	314
41.055	474	41.055	333
41.0754	450	41.0754	302
41.0958	502	41.0958	308
41.1163	511	41.1163	325
41.1367	486	41.1367	311
41.1571	472	41.1571	306
41.1775	476	41.1775	318
41.1979	489	41.1979	314
41.2183	509	41.2183	334
41.2388	455	41.2388	331
41.2592	457	41.2592	334
41.2796	501	41.2796	304
41.3	494	41.3	310
41.3204	446	41.3204	287
41.3408	467	41.3408	322
41.3613	455	41.3613	318
41.3817	432	41.3817	324
41.4021	434	41.4021	299
41.4225	456	41.4225	343
41.4429	488	41.4429	278
41.4633	457	41.4633	300
41.4838	525	41.4838	300
41.5042	508	41.5042	292
41.5246	497	41.5246	317
41.545	465	41.545	313
41.5654	443	41.5654	348
41.5858	475	41.5858	335
41.6063	501	41.6063	330
41.6267	452	41.6267	337
41.6471	444	41.6471	295
41.6675	462	41.6675	316
41.6879	456	41.6879	308
41.7083	475	41.7083	321
41.7287	456	41.7287	316
41.7492	495	41.7492	356
41.7696	489	41.7696	328
41.79	489	41.79	339
41.8104	484	41.8104	315
41.8308	501	41.8308	310
41.8512	507	41.8512	336
41.8717	501	41.8717	331
41.8921	440	41.8921	299
41.9125	476	41.9125	314
41.9329	484	41.9329	305
41.9533	483	41.9533	323
41.9737	474	41.9737	291
41.9941	514	41.9941	314
42.0146	465	42.0146	331
42.035	484	42.035	292
42.0554	490	42.0554	315
42.0758	477	42.0758	291
42.0962	448	42.0962	302
42.1166	472	42.1166	308
42.1371	447	42.1371	319
42.1575	479	42.1575	341
42.1779	490	42.1779	348
42.1983	489	42.1983	319
42.2187	509	42.2187	353
42.2392	465	42.2392	298
42.2596	492	42.2596	343
42.28	497	42.28	329
42.3004	501	42.3004	327
42.3208	455	42.3208	328
42.3412	454	42.3412	322
42.3616	496	42.3616	316
42.3821	513	42.3821	295
42.4025	514	42.4025	316
42.4229	491	42.4229	328
42.4433	480	42.4433	322
42.4637	454	42.4637	329
42.4841	484	42.4841	290
42.5046	473	42.5046	337
42.525	501	42.525	324
42.5454	501	42.5454	342
42.5658	497	42.5658	318
42.5862	471	42.5862	313
42.6066	538	42.6066	329
42.6271	533	42.6271	345
42.6475	534	42.6475	303
42.6679	447	42.6679	343
42.6883	550	42.6883	328
42.7087	506	42.7087	328
42.7291	491	42.7291	347
42.7495	513	42.7495	316
42.77	523	42.77	359
42.7904	521	42.7904	340
42.8108	539	42.8108	312
42.8312	564	42.8312	324
42.8516	555	42.8516	327
42.8721	547	42.8721	338
42.8925	529	42.8925	353
42.9129	527	42.9129	328
42.9333	558	42.9333	341
42.9537	560	42.9537	307
42.9741	544	42.9741	330
42.9945	585	42.9945	373
43.015	536	43.015	361
43.0354	545	43.0354	359
43.0558	591	43.0558	388
43.0762	575	43.0762	382
43.0966	618	43.0966	379
43.117	656	43.117	435
43.1375	671	43.1375	438
43.1579	718	43.1579	498
43.1783	744	43.1783	509
43.1987	852	43.1987	509
43.2191	904	43.2191	612
43.2395	1019	43.2395	660
43.26	1112	43.26	645
43.2804	1132	43.2804	743
43.3008	1216	43.3008	794
43.3212	1348	43.3212	795
43.3416	1467	43.3416	884
43.362	1526	43.362	942
43.3824	1572	43.3824	971
43.4029	1626	43.4029	978
43.4233	1651	43.4233	1045
43.4437	1713	43.4437	1030
43.4641	1807	43.4641	1058
43.4845	1754	43.4845	1065
43.505	1698	43.505	1033
43.5254	1723	43.5254	940
43.5458	1665	43.5458	956
43.5662	1567	43.5662	882
43.5866	1527	43.5866	828
43.607	1490	43.607	809
43.6275	1323	43.6275	756
43.6479	1270	43.6479	731
43.6683	1131	43.6683	667
43.6887	1028	43.6887	604
43.7091	991	43.7091	570
43.7295	944	43.7295	539
43.7499	874	43.7499	488
43.7704	793	43.7704	457
43.7908	763	43.7908	426
43.8112	715	43.8112	455
43.8316	663	43.8316	397
43.852	646	43.852	361
43.8724	589	43.8724	361
43.8929	533	43.8929	355
43.9133	592	43.9133	382
43.9337	582	43.9337	350
43.9541	554	43.9541	384
43.9745	571	43.9745	358
43.9949	555	43.9949	334
44.0153	484	44.0153	306
44.0358	520	44.0358	349
44.0562	548	44.0562	330
44.0766	515	44.0766	341
44.097	552	44.097	357
44.1174	486	44.1174	295
44.1379	513	44.1379	334
44.1583	482	44.1583	359
44.1787	496	44.1787	272
44.1991	503	44.1991	303
44.2195	484	44.2195	367
44.2399	509	44.2399	305
44.2604	450	44.2604	323
44.2808	512	44.2808	318
44.3012	485	44.3012	320
44.3216	456	44.3216	304
44.342	502	44.342	321
44.3624	454	44.3624	298
44.3828	477	44.3828	334
44.4033	413	44.4033	291
44.4237	451	44.4237	320
44.4441	467	44.4441	308
44.4645	439	44.4645	299
44.4849	471	44.4849	290
44.5053	497	44.5053	300
44.5258	483	44.5258	285
44.5462	439	44.5462	323
44.5666	460	44.5666	297
44.587	472	44.587	297
44.6074	445	44.6074	338
44.6278	462	44.6278	318
44.6482	453	44.6482	285
44.6687	468	44.6687	318
44.6891	477	44.6891	274
44.7095	459	44.7095	325
44.7299	446	44.7299	273
44.7503	433	44.7503	267
44.7707	439	44.7707	313
44.7912	429	44.7912	329
44.8116	473	44.8116	276
44.832	441	44.832	323
44.8524	429	44.8524	263
44.8728	438	44.8728	291
44.8933	462	44.8933	296
44.9137	434	44.9137	307
44.9341	460	44.9341	298
44.9545	455	44.9545	301
44.9749	435	44.9749	311
44.9953	454	44.9953	318
45.0157	481	45.0157	292
45.0362	458	45.0362	303
45.0566	407	45.0566	313
45.077	475	45.077	295
45.0974	364	45.0974	312
45.1178	471	45.1178	279
45.1382	447	45.1382	281
45.1587	465	45.1587	280
45.1791	442	45.1791	286
45.1995	414	45.1995	299
45.2199	459	45.2199	292
45.2403	430	45.2403	312
45.2607	436	45.2607	328
45.2811	449	45.2811	321
45.3016	425	45.3016	278
45.322	452	45.322	311
45.3424	440	45.3424	278
45.3628	450	45.3628	280
45.3832	436	45.3832	299
45.4036	456	45.4036	324
45.4241	439	45.4241	301
45.4445	474	45.4445	274
45.4649	444	45.4649	287
45.4853	456	45.4853	270
45.5057	437	45.5057	272
45.5262	437	45.5262	297
45.5466	443	45.5466	305
45.567	444	45.567	268
45.5874	447	45.5874	268
45.6078	430	45.6078	284
45.6282	434	45.6282	270
45.6487	418	45.6487	281
45.6691	441	45.6691	330
45.6895	435	45.6895	309
45.7099	445	45.7099	306
45.7303	416	45.7303	298
45.7507	463	45.7507	284
45.7711	457	45.7711	280
[truncated: 1,187 more rows]

## Sheet: Figure 3e
X	Y	NaErF4
-0.2	0
-0.19	0
-0.18	0
-0.17	0
-0.16	0
-0.15	0
-0.14	0
-0.13	0
-0.12	1
-0.11	2
-0.1	4
-0.09	9
-0.08	15
-0.07	35
-0.06	91
-0.05	167
-0.04	282
-0.03	488
-0.02	766
-0.01	1090
0	1523
0.01	1920
0.02	2209
0.03	2407
0.04	2373
0.05	2217
0.06	1884
0.07	1502
0.08	1130
0.09	759
0.1	486
0.11	305
0.12	193
0.13	159
0.14	146
0.15	151
0.16	177
0.17	218
0.18	229
0.19	284
0.2	331
0.21	460
0.22	612
0.23	768
0.24	986
0.25	1142
0.26	1304
0.27	1433
0.28	1366
0.29	1273
0.3	1161
0.31	939
0.32	721
0.33	532
0.34	383
0.35	269
0.36	206
0.37	155
0.38	112
0.39	107
0.4	111
0.41	104
0.42	98
0.43	132
0.44	128
0.45	134
0.46	164
0.47	212
0.48	231
0.49	264
0.5	304
0.51	311
0.52	332
0.53	369
0.54	356
0.55	302
0.56	304
0.57	300
0.58	329
0.59	392
0.6	491
0.61	682
0.62	898
0.63	1143
0.64	1473
0.65	1840
0.66	2099
0.67	2243
0.68	2254
0.69	2174
0.7	1972
0.71	1677
0.72	1351
0.73	1055
0.74	745
0.75	529
0.76	379
0.77	281
0.78	214
0.79	176
0.8	139
0.81	145
0.82	143
0.83	143
0.84	131
0.85	137
0.86	128
0.87	115
0.88	135
0.89	157
0.9	158
0.91	172
0.92	179
0.93	188
0.94	202
0.95	230
0.96	263
0.97	304
0.98	372
0.99	527
1	660
1.01	773
1.02	930
1.03	1044
1.04	1154
1.05	1197
1.06	1174
1.07	1075
1.08	960
1.09	841
1.1	716
1.11	587
1.12	508
1.13	416
1.14	327
1.15	247
1.16	201
1.17	173
1.18	143
1.19	134
1.2	113
1.21	120
1.22	104
1.23	98
1.24	113
1.25	107
1.26	121
1.27	145
1.28	138
1.29	150
1.3	187
1.31	225
1.32	307
1.33	411
1.34	542
1.35	734
1.36	915
1.37	1131
1.38	1461
1.39	1700
1.4	1865
1.41	2004
1.42	2108
1.43	2132
1.44	2036
1.45	1829
1.46	1647
1.47	1359
1.48	1149
1.49	916
1.5	725
1.51	561
1.52	391
1.53	303
1.54	238
1.55	202
1.56	171
1.57	148
1.58	158
1.59	155
1.6	156
1.61	198
1.62	187
1.63	170
1.64	175
1.65	183
1.66	172
1.67	172
1.68	196
1.69	173
1.7	186
1.71	189
1.72	178
1.73	182
1.74	168
1.75	197
1.76	181
1.77	174
1.78	174
1.79	169
1.8	147
1.81	141
1.82	144
1.83	139
1.84	136
1.85	113
1.86	118
1.87	106
1.88	113
1.89	102
1.9	95
1.91	104
1.92	91
1.93	91
1.94	73
1.95	77
1.96	87
1.97	103
1.98	85
1.99	73
2	80
2.01	77
2.02	72
2.03	93
2.04	83
2.05	79
2.06	67
2.07	75
2.08	98
2.09	81
2.1	77
2.11	74
2.12	80
2.13	71
2.14	67
2.15	80
2.16	80
2.17	62
2.18	65
2.19	73
2.2	70
2.21	60
2.22	58
2.23	68
2.24	54
2.25	59
2.26	73
2.27	65
2.28	58
2.29	65
2.3	74
2.31	63
2.32	64
2.33	53
2.34	54
2.35	55
2.36	65
2.37	63
2.38	57
2.39	64
2.4	60
2.41	69
2.42	72
2.43	59
2.44	66
2.45	66
2.46	63
2.47	51
2.48	62
2.49	48
2.5	56
2.51	65
2.52	69
2.53	60
2.54	61
2.55	59
2.56	48
2.57	51
2.58	65
2.59	54
2.6	54
2.61	57
2.62	56
2.63	53
2.64	51
2.65	53
2.66	65
2.67	64
2.68	61
2.69	59
2.7	47
2.71	54
2.72	54
2.73	59
2.74	49
2.75	56
2.76	47
2.77	59
2.78	50
2.79	44
2.8	55
2.81	48
2.82	51
2.83	46
2.84	48
2.85	50
2.86	51
2.87	57
2.88	55
2.89	40
2.9	50
2.91	49
2.92	47
2.93	43
2.94	52
2.95	58
2.96	52
2.97	39
2.98	33
2.99	35
3	50
3.01	53
3.02	61
3.03	54
3.04	43
3.05	45
3.06	45
3.07	50
3.08	39
3.09	52
3.1	43
3.11	39
3.12	38
3.13	46
3.14	47
3.15	40
3.16	44
3.17	51
3.18	42
3.19	45
3.2	43
3.21	40
3.22	52
3.23	46
3.24	38
3.25	37
3.26	48
3.27	45
3.28	45
3.29	45
3.3	49
3.31	42
3.32	43
3.33	46
3.34	51
3.35	43
3.36	42
3.37	40
3.38	36
3.39	43
3.4	46
3.41	51
3.42	52
3.43	53
3.44	46
3.45	52
3.46	42
3.47	40
3.48	43
3.49	47
3.5	42
3.51	36
3.52	42
3.53	49
3.54	43
3.55	37
3.56	39
3.57	41
3.58	49
3.59	41
3.6	42
3.61	45
3.62	38
3.63	38
3.64	43
3.65	44
3.66	38
3.67	50
3.68	50
3.69	49
3.7	47
3.71	45
3.72	50
3.73	48
3.74	45
3.75	47
3.76	40
3.77	39
3.78	35
3.79	43
3.8	42
3.81	40
3.82	43
3.83	37
3.84	35
3.85	41
3.86	41
3.87	41
3.88	44
3.89	41
3.9	36
3.91	43
3.92	44
3.93	39
3.94	36
3.95	37
3.96	37
3.97	45
3.98	45
3.99	41
4	37
4.01	35
4.02	33
4.03	33
4.04	34
4.05	51
4.06	40
4.07	34
4.08	35
4.09	33
4.1	35
4.11	39
4.12	40
4.13	45
4.14	33
4.15	39
4.16	35
4.17	34
4.18	44
4.19	43
4.2	40
4.21	32
4.22	28
4.23	27
4.24	28
4.25	26
4.26	39
4.27	39
4.28	36
4.29	30
4.3	39
4.31	33
4.32	26
4.33	33
4.34	35
4.35	40
4.36	35
4.37	25
4.38	28
4.39	34
4.4	35
4.41	34
4.42	38
4.43	26
4.44	30
4.45	42
4.46	38
4.47	41
4.48	34
4.49	28
4.5	32
4.51	34
4.52	28
4.53	36
4.54	34
4.55	34
4.56	31
4.57	33
4.58	33
4.59	34
4.6	29
4.61	33
4.62	28
4.63	31
4.64	33
4.65	34
4.66	24
4.67	27
4.68	28
4.69	32
4.7	31
4.71	29
4.72	25
4.73	28
4.74	31
4.75	34
4.76	27
4.77	28
4.78	33
4.79	29
4.8	25
4.81	29
4.82	34
4.83	29
4.84	29
4.85	28
4.86	27
4.87	21
4.88	19
4.89	18
4.9	33
4.91	30
4.92	26
4.93	26
4.94	26
4.95	23
4.96	20
4.97	27
4.98	27
4.99	32
5	27
5.01	21
5.02	29
5.03	27
5.04	21
5.05	27
5.06	34
5.07	29
5.08	29
5.09	35
5.1	31
5.11	28
5.12	24
5.13	27
5.14	33
5.15	39
5.16	36
5.17	36
5.18	35
5.19	31
5.2	31
5.21	30
5.22	35
5.23	36
5.24	28
5.25	27
5.26	25
5.27	26
5.28	34
5.29	29
5.3	30
5.31	23
5.32	35
5.33	35
5.34	40
5.35	46
5.36	42
5.37	42
5.38	42
5.39	47
5.4	43
5.41	41
5.42	38
5.43	39
5.44	41
5.45	37
5.46	39
5.47	44
5.48	32
5.49	35
5.5	32
5.51	35
5.52	29
5.53	26
5.54	25
5.55	27
5.56	30
5.57	26
5.58	28
5.59	22
5.6	30
5.61	36
5.62	23
5.63	28
5.64	27
5.65	30
5.66	30
5.67	26
5.68	23
5.69	23
5.7	28
5.71	26
5.72	22
5.73	22
5.74	35
5.75	30
5.76	22
5.77	28
5.78	23
5.79	28
5.8	26
5.81	30
5.82	25
5.83	25
5.84	26
5.85	26
5.86	22
5.87	23
5.88	25
5.89	30
5.9	24
5.91	24
5.92	31
5.93	29
5.94	26
5.95	32
5.96	29
5.97	23
5.98	31
5.99	33
6	43
6.01	34
6.02	26
6.03	40
6.04	42
6.05	44
6.06	56
6.07	66
6.08	61
6.09	60
6.1	72
6.11	69
6.12	64
6.13	77
6.14	81
6.15	73
6.16	64
6.17	64
6.18	58
6.19	50
6.2	54
6.21	46
6.22	43
6.23	54
6.24	48
6.25	37
6.26	36
6.27	30
6.28	34
6.29	40
6.3	36
6.31	30
6.32	28
6.33	28
6.34	33
6.35	34
6.36	33
6.37	33
6.38	29
6.39	29
6.4	29
6.41	30
6.42	26
6.43	27
6.44	25
6.45	20
6.46	22
6.47	20
6.48	26
6.49	23
6.5	36
6.51	34
6.52	23
6.53	21
6.54	24
6.55	31
6.56	35
6.57	30
6.58	33
6.59	26
6.6	29
6.61	31
6.62	29
6.63	27
6.64	22
6.65	27
6.66	28
6.67	28
6.68	35
6.69	36
6.7	36
6.71	37
6.72	36
6.73	42
6.74	39
6.75	59
6.76	57
6.77	78
6.78	97
6.79	118
6.8	146
6.81	209
6.82	259
6.83	308
6.84	374
6.85	467
6.86	538
6.87	623
6.88	738
6.89	828
6.9	928
6.91	984
6.92	1031
6.93	1099
6.94	1116
6.95	1133
6.96	1096
6.97	1021
6.98	904
6.99	850
7	768
7.01	697
7.02	577
7.03	520
7.04	416
7.05	355
7.06	267
7.07	225
7.08	163
7.09	133
7.1	122
7.11	98
7.12	78
7.13	69
7.14	53
7.15	46
7.16	42
7.17	47
7.18	40
7.19	39
7.2	38
7.21	33
7.22	29
7.23	33
7.24	35
7.25	31
7.26	27
7.27	24
7.28	22
7.29	22
7.3	33
7.31	32
7.32	26
7.33	25
7.34	24
7.35	23
7.36	25
7.37	26
7.38	28
7.39	33
7.4	34
7.41	36
7.42	32
7.43	29
7.44	31
7.45	32
7.46	27
7.47	23
7.48	27
7.49	37
7.5	33
7.51	30
7.52	29
7.53	30
7.54	45
7.55	29
7.56	27
7.57	41
7.58	40
7.59	49
7.6	50
7.61	51
7.62	56
7.63	77
7.64	81
7.65	105
7.66	125
7.67	130
7.68	157
7.69	183
7.7	249
7.71	276
7.72	309
7.73	378
7.74	392
7.75	459
7.76	484
7.77	515
7.78	547
7.79	549
7.8	546
7.81	573
7.82	563
7.83	561
7.84	548
7.85	559
7.86	533
7.87	475
7.88	454
7.89	453
7.9	484
7.91	451
7.92	471
7.93	543
7.94	581
7.95	603
7.96	689
7.97	727
7.98	790
7.99	842
8	897
8.01	937
8.02	929
8.03	960
8.04	1040
8.05	1002
8.06	914
8.07	909
8.08	846
8.09	819
8.1	720
8.11	676
8.12	625
8.13	560
8.14	467
8.15	413
8.16	387
8.17	351
8.18	307
8.19	297
8.2	251
8.21	235
8.22	195
8.23	215
8.24	163
8.25	150
8.26	116
8.27	126
8.28	110
8.29	80
8.3	71
8.31	59
8.32	66
8.33	65
8.34	44
8.35	44
8.36	39
8.37	45
8.38	45
8.39	37
8.4	27
8.41	37
8.42	33
8.43	33
8.44	23
8.45	18
8.46	17
8.47	23
8.48	24
8.49	17
8.5	20
8.51	23
8.52	30
8.53	20
8.54	18
8.55	23
8.56	23
8.57	19
8.58	26
8.59	24
8.6	29
8.61	30
8.62	33
8.63	25
8.64	21
8.65	28
8.66	17
8.67	24
8.68	21
8.69	25
8.7	30
8.71	33
8.72	36
8.73	35
8.74	45
8.75	50
8.76	59
8.77	69
8.78	76
8.79	81
8.8	83
8.81	93
8.82	116
8.83	109
8.84	123
8.85	116
8.86	144
8.87	172
8.88	147
8.89	164
8.9	160
8.91	169
8.92	160
8.93	149
8.94	152
8.95	142
8.96	153
8.97	159
8.98	134
8.99	133
9	133
9.01	104
9.02	94
9.03	108
9.04	129
9.05	108
9.06	113
9.07	130
9.08	106
9.09	86
9.1	93
9.11	101
9.12	75
9.13	80
9.14	72
9.15	69
9.16	69
9.17	46
9.18	43
9.19	40
9.2	40
9.21	31
9.22	38
9.23	37
9.24	32
9.25	30
9.26	26
9.27	31
9.28	29
9.29	30
9.3	39
9.31	48
9.32	37
9.33	39
9.34	40
9.35	49
9.36	56
9.37	51
9.38	39
9.39	45
9.4	50
9.41	47
9.42	50
9.43	47
9.44	45
9.45	47
9.46	43
9.47	33
9.48	32
9.49	32
9.5	29
9.51	33
9.52	24
9.53	25
9.54	17
9.55	21
9.56	21
9.57	22
9.58	21
9.59	15
9.6	17
9.61	9
9.62	18
9.63	19
9.64	23
9.65	20
9.66	15
9.67	9
9.68	15
9.69	21
9.7	17
9.71	24
9.72	16
9.73	12
9.74	18
9.75	22
9.76	17
9.77	15
9.78	16
9.79	17
9.8	15
9.81	13
9.82	18
9.83	24
9.84	18
9.85	13
9.86	14
9.87	8
9.88	11
9.89	14
9.9	13
9.91	14
9.92	14
9.93	12
9.94	9
9.95	9
9.96	14
9.97	14
9.98	10
9.99	14
10	16
10.01	12
10.02	16
10.03	14
10.04	16
10.05	16
10.06	10
10.07	11
10.08	14
10.09	15
10.1	10
10.11	10
10.12	10
10.13	12
10.14	15
10.15	12
10.16	16
10.17	12
10.18	13
10.19	14
10.2	10
10.21	15
10.22	13
10.23	17
10.24	13
10.25	14
10.26	20
10.27	14
10.28	16
10.29	14
10.3	15
10.31	12
10.32	10
10.33	14
10.34	12
10.35	8
10.36	8
10.37	14
10.38	15
10.39	16
10.4	11
10.41	11
10.42	9
10.43	12
10.44	9
10.45	8
10.46	13
10.47	8
10.48	10
10.49	11
10.5	10
10.51	15
10.52	13
10.53	14
10.54	16
10.55	12
10.56	15
10.57	17
10.58	17
10.59	11
10.6	15
10.61	11
10.62	7
10.63	12
10.64	14
10.65	11
10.66	15
10.67	15
10.68	10
10.69	13
10.7	16
10.71	14
10.72	12
10.73	13
10.74	14
10.75	14
10.76	11
10.77	15
10.78	12
10.79	7
10.8	9
10.81	6
10.82	13
10.83	12
10.84	13
10.85	9
10.86	12
10.87	20
10.88	15
10.89	9
10.9	13
10.91	10
10.92	12
10.93	10
10.94	8
10.95	11
10.96	10
10.97	13
10.98	12
10.99	13
11	13
11.01	13
11.02	8
11.03	11
11.04	16
11.05	14
11.06	14
11.07	10
11.08	12
11.09	14
11.1	15
11.11	11
11.12	16
11.13	15
11.14	16
11.15	15
11.16	12
11.17	16
11.18	14
11.19	13
11.2	14
11.21	13
11.22	13
11.23	7
11.24	10
11.25	9
11.26	11
11.27	12
11.28	13
11.29	16
11.3	12
11.31	8
11.32	13
11.33	13
11.34	14
11.35	16
11.36	10
11.37	13
11.38	11
11.39	9
11.4	10
11.41	16
11.42	11
11.43	10
11.44	11
11.45	10
11.46	12
11.47	14
11.48	16
11.49	18
11.5	12
11.51	11
11.52	17
11.53	14
11.54	9
11.55	14
11.56	10
11.57	7
11.58	7
11.59	5
11.6	8
11.61	9
11.62	13
11.63	11
11.64	18
11.65	17
11.66	14
11.67	7
11.68	7
11.69	9
11.7	12
11.71	15
11.72	14
11.73	9
11.74	10
11.75	10
11.76	8
11.77	15
11.78	19
11.79	16
11.8	12
11.81	12
11.82	10
11.83	9
11.84	15
11.85	11
11.86	8
11.87	16
11.88	14
11.89	13
11.9	8
11.91	11
11.92	14
11.93	9
11.94	9
11.95	9
11.96	11
11.97	10
11.98	9
11.99	13
12	13
12.01	14
12.02	13
12.03	12
12.04	7
12.05	12
12.06	14
12.07	9
12.08	12
12.09	15
12.1	11
12.11	10
12.12	9
12.13	11
12.14	11
12.15	13
12.16	9
12.17	12
12.18	9
12.19	12
12.2	9
12.21	13
12.22	10
12.23	6
12.24	11
12.25	10
12.26	11
12.27	16
12.28	15
12.29	11
12.3	9
12.31	13
12.32	13
12.33	18
12.34	10
12.35	14
12.36	17
12.37	12
12.38	9
12.39	8
12.4	14
12.41	13
12.42	8
12.43	16
12.44	14
12.45	11
12.46	10
12.47	16
12.48	17
12.49	19
12.5	13
12.51	15
12.52	15
12.53	11
12.54	10
12.55	13
12.56	10
12.57	7
12.58	12
12.59	10
12.6	7
12.61	9
12.62	14
12.63	15
12.64	10
12.65	9
12.66	17
12.67	11
12.68	10
12.69	18
12.7	13
12.71	8
12.72	8
12.73	10
12.74	13
12.75	19
12.76	13
12.77	9
12.78	11
12.79	8
12.8	6
12.81	11
12.82	13
12.83	15
12.84	11
12.85	12
12.86	10
12.87	11
12.88	12
12.89	11
12.9	13
12.91	12
12.92	11
12.93	7
12.94	13
12.95	16
12.96	8
12.97	10
12.98	6
12.99	11
13	12
13.01	20
13.02	15
13.03	8
13.04	14
13.05	11
13.06	10
13.07	10
13.08	10
13.09	15
13.1	12
13.11	8
13.12	11
13.13	12
13.14	16
13.15	12
13.16	10
13.17	14
13.18	15
13.19	6
13.2	8
13.21	9
13.22	10
13.23	7
13.24	7
13.25	7
13.26	12
13.27	11
13.28	10
13.29	8
13.3	6
13.31	8
13.32	9
13.33	7
13.34	6
13.35	8
13.36	8
13.37	10
13.38	13
13.39	10
13.4	11
13.41	13
13.42	9
13.43	8
13.44	8
13.45	9
13.46	11
13.47	13
13.48	11
13.49	9
13.5	7
13.51	10
13.52	10
13.53	10
13.54	12
13.55	9
13.56	10
13.57	13
13.58	10
13.59	9
13.6	12
13.61	13
13.62	6
13.63	9
13.64	7
13.65	10
13.66	14
13.67	9
13.68	12
13.69	7
13.7	10
13.71	12
13.72	14
13.73	10
13.74	7
13.75	9
13.76	11
13.77	13
13.78	15
13.79	12
13.8	9
13.81	13
13.82	15
13.83	10
13.84	7
13.85	11
13.86	14
13.87	12
13.88	9
13.89	7
13.9	7
13.91	10
13.92	10
13.93	10
13.94	12
13.95	17
13.96	11
13.97	5
13.98	13
13.99	11
14	12
14.01	10
14.02	9
14.03	12
14.04	10
14.05	9
14.06	8
14.07	6
14.08	7
14.09	12
14.1	14
14.11	10
14.12	9
14.13	14
14.14	15
14.15	10
14.16	9
14.17	12
14.18	8
14.19	6
14.2	8
14.21	7
14.22	9
14.23	11
14.24	11
14.25	9
14.26	12
14.27	10
14.28	11
14.29	17
14.3	8
14.31	12
14.32	10
14.33	11
14.34	8
14.35	13
14.36	11
14.37	10
14.38	9
14.39	6
14.4	9
14.41	9
14.42	8
14.43	9
14.44	7
14.45	10
14.46	11
14.47	11
14.48	10
14.49	12
14.5	9
14.51	8
14.52	8
14.53	13
14.54	12
14.55	8
14.56	9
14.57	9
14.58	12
14.59	14
14.6	8
14.61	11
14.62	13
14.63	13
14.64	11
14.65	11
14.66	7
14.67	8
14.68	14
14.69	12
14.7	8
14.71	9
14.72	11
14.73	10
14.74	16
14.75	14
14.76	8
14.77	5
14.78	8
14.79	10
14.8	13
14.81	13
14.82	8
14.83	6
14.84	5
14.85	10
14.86	11
14.87	12
14.88	10
14.89	8
14.9	8
14.91	10
14.92	12
14.93	12
14.94	18
14.95	13
14.96	12
14.97	14
14.98	10
14.99	7
15	12
15.01	11
15.02	9
15.03	11
15.04	10
15.05	7
15.06	8
15.07	15
15.08	9
15.09	5
15.1	10
15.11	9
15.12	7
15.13	6
15.14	9
15.15	13
15.16	13
15.17	14
15.18	13
15.19	9
15.2	9
15.21	8
15.22	8
15.23	10
15.24	12
15.25	12
15.26	8
15.27	10
15.28	10
15.29	11
15.3	14
15.31	15
15.32	11
15.33	11
15.34	10
15.35	9
15.36	11
15.37	12
15.38	14
15.39	17
15.4	15
15.41	11
15.42	9
15.43	13
15.44	10
15.45	8
15.46	6
15.47	11
15.48	9
15.49	12
15.5	7
15.51	10
15.52	14
15.53	13
15.54	9
15.55	13
15.56	14
15.57	12
15.58	16
15.59	13
15.6	8
15.61	10
15.62	13
15.63	8
15.64	6
15.65	9
15.66	9
15.67	9
15.68	11
15.69	9
15.7	12
15.71	7
15.72	7
15.73	9
15.74	7
15.75	11
15.76	7
15.77	13
15.78	11
15.79	16
15.8	12
15.81	8
15.82	14
15.83	11
15.84	11
15.85	10
15.86	8
15.87	9
15.88	9
15.89	7
15.9	8
15.91	11
15.92	7
15.93	8
15.94	13
15.95	11
15.96	10
15.97	7
15.98	7
15.99	9
16	7
16.01	11
16.02	10
16.03	9
16.04	12
16.05	17
16.06	11
16.07	7
16.08	9
16.09	13
16.1	10
16.11	13
16.12	11
16.13	11
16.14	9
16.15	10
16.16	11
16.17	7
16.18	7
16.19	11
16.2	7
16.21	12
16.22	11
16.23	7
16.24	9
16.25	12
16.26	8
16.27	7
16.28	11
16.29	11
16.3	7
16.31	11
16.32	14
16.33	9
16.34	7
16.35	12
16.36	10
16.37	8
16.38	10
16.39	6
16.4	7
16.41	6
16.42	9
16.43	6
16.44	5
16.45	6
16.46	13
16.47	14
16.48	11
16.49	8
16.5	11
16.51	8
16.52	7
16.53	6
16.54	8
16.55	8
16.56	9
16.57	6
16.58	10
16.59	13
16.6	10
16.61	9
16.62	12
16.63	9
16.64	5
16.65	8
16.66	8
16.67	9
16.68	12
16.69	12
16.7	8
16.71	7
16.72	11
16.73	8
16.74	8
16.75	7
16.76	8
16.77	10
16.78	8
16.79	12
16.8	10
16.81	10
16.82	7
16.83	11
16.84	11
16.85	16
16.86	9
16.87	8
16.88	8
16.89	12
16.9	10
16.91	8
16.92	13
16.93	8
16.94	10
16.95	13
16.96	10
16.97	7
16.98	11
16.99	14
17	10
17.01	10
17.02	7
17.03	8
17.04	8
17.05	7
17.06	9
17.07	12
17.08	11
17.09	12
17.1	8
17.11	11
17.12	11
17.13	9
17.14	7
17.15	9
17.16	7
17.17	8
17.18	13
17.19	11
17.2	9
17.21	7
17.22	8
17.23	11
17.24	11
17.25	9
17.26	4
17.27	7
17.28	10
17.29	7
17.3	7
17.31	8
17.32	8
17.33	10
17.34	13
17.35	12
17.36	12
17.37	12
17.38	8
17.39	6
17.4	11
17.41	8
17.42	8
17.43	13
17.44	10
17.45	13
17.46	7
17.47	7
17.48	10
17.49	7
17.5	11
17.51	11
17.52	6
17.53	9
17.54	10
17.55	11
17.56	12
17.57	11
17.58	14
17.59	11
17.6	8
17.61	5
17.62	6
17.63	11
17.64	12
17.65	7
17.66	8
17.67	5
17.68	6
17.69	6
17.7	5
17.71	7
17.72	9
17.73	10
17.74	7
17.75	7
17.76	9
17.77	7
17.78	8
17.79	7
17.8	9
17.81	10
17.82	6
17.83	7
17.84	7
17.85	8
17.86	7
17.87	8
17.88	7
17.89	9
17.9	10
17.91	9
17.92	7
17.93	7
17.94	7
17.95	10
17.96	10
17.97	6
17.98	7
17.99	9
18	5
18.01	7
18.02	9
18.03	8
18.04	7
18.05	11
18.06	9
18.07	8
18.08	12
18.09	8
18.1	11
18.11	11
18.12	6
18.13	7
18.14	4
18.15	10
18.16	13
18.17	9
18.18	7
18.19	6
18.2	7
18.21	9
18.22	10
18.23	9
18.24	7
18.25	8
18.26	5
18.27	6
18.28	8
18.29	9
18.3	8
18.31	8
18.32	7
18.33	9
18.34	8
18.35	5
18.36	6
18.37	8
18.38	8
18.39	5
18.4	6
18.41	11
18.42	9
18.43	9
18.44	5
18.45	4
18.46	9
18.47	8
18.48	9
18.49	9
18.5	9
18.51	10
18.52	12
18.53	11
18.54	10
18.55	9
18.56	8
18.57	11
18.58	9
18.59	13
18.6	7
18.61	6
18.62	8
18.63	7
18.64	6
18.65	8
18.66	10
18.67	7
18.68	7
18.69	8
18.7	9
18.71	9
18.72	5
18.73	3
18.74	7
18.75	7
18.76	5
18.77	10
18.78	8
18.79	10
18.8	9
18.81	6
18.82	10
18.83	8
18.84	9
18.85	8
18.86	8
18.87	7
18.88	5
18.89	6
18.9	7
18.91	6
18.92	7
18.93	7
18.94	8
18.95	11
18.96	11
18.97	7
18.98	12
18.99	8
19	10
19.01	6
19.02	8
19.03	8
19.04	9
19.05	7
19.06	8
19.07	10
19.08	6
19.09	8
19.1	8
19.11	9
19.12	7
19.13	5
19.14	6
19.15	7
19.16	10
19.17	11
19.18	11
19.19	10
19.2	6
19.21	4
19.22	10
19.23	12
19.24	8
19.25	9
19.26	4
19.27	8
19.28	6
19.29	6
19.3	6
19.31	6
19.32	8
19.33	8
19.34	10
19.35	7
19.36	6
19.37	5
19.38	7
19.39	7
19.4	10
19.41	7
19.42	11
19.43	9
19.44	11
19.45	11
19.46	6
19.47	9
19.48	9
19.49	9
19.5	8
19.51	6
19.52	5
19.53	5
19.54	8
19.55	8
19.56	7
19.57	5
19.58	9
19.59	6
19.6	6
19.61	8
19.62	10
19.63	6
19.64	1
19.65	0
19.66	0
19.67	0
19.68	0
19.69	0
19.7	0
19.71	0
19.72	0
19.73	0
19.74	0
19.75	0
19.76	0
19.77	0
19.78	0
[truncated: 50 more rows]

## Sheet: Figure 3f
X	Y	NaErF4@Y
-0.2	0
-0.19	0
-0.18	0
-0.17	0
-0.16	0
-0.15	0
-0.14	0
-0.13	0
-0.12	0
-0.11	0
-0.1	0
-0.09	2
-0.08	1
-0.07	9
-0.06	29
-0.05	101
-0.04	269
-0.03	641
-0.02	1278
-0.01	1923
0	2557
0.01	2764
0.02	2581
0.03	1909
0.04	1169
0.05	595
0.06	284
0.07	132
0.08	64
0.09	50
0.1	43
0.11	53
0.12	71
0.13	85
0.14	96
0.15	124
0.16	136
0.17	145
0.18	191
0.19	223
0.2	320
0.21	483
0.22	790
0.23	1376
0.24	2258
0.25	3167
0.26	4079
0.27	4590
0.28	4491
0.29	3719
0.3	2806
0.31	1832
0.32	1055
0.33	530
0.34	266
0.35	132
0.36	93
0.37	70
0.38	60
0.39	57
0.4	57
0.41	66
0.42	76
0.43	83
0.44	99
0.45	112
0.46	120
0.47	157
0.48	222
0.49	317
0.5	418
0.51	511
0.52	559
0.53	567
0.54	493
0.55	441
0.56	323
0.57	239
0.58	173
0.59	165
0.6	187
0.61	210
0.62	288
0.63	398
0.64	629
0.65	869
0.66	1039
0.67	1208
0.68	1240
0.69	1143
0.7	941
0.71	690
0.72	469
0.73	314
0.74	193
0.75	151
0.76	137
0.77	111
0.78	109
0.79	118
0.8	128
0.81	124
0.82	130
0.83	107
0.84	89
0.85	100
0.86	118
0.87	133
0.88	145
0.89	157
0.9	163
0.91	183
0.92	198
0.93	220
0.94	219
0.95	250
0.96	212
0.97	208
0.98	211
0.99	243
1	303
1.01	369
1.02	462
1.03	553
1.04	610
1.05	631
1.06	606
1.07	541
1.08	488
1.09	396
1.1	347
1.11	294
1.12	219
1.13	177
1.14	131
1.15	123
1.16	129
1.17	127
1.18	113
1.19	116
1.2	116
1.21	107
1.22	112
1.23	110
1.24	104
1.25	114
1.26	98
1.27	114
1.28	129
1.29	127
1.3	139
1.31	151
1.32	165
1.33	200
1.34	243
1.35	319
1.36	426
1.37	564
1.38	716
1.39	845
1.4	1026
1.41	1129
1.42	1167
1.43	1165
1.44	1113
1.45	1006
1.46	858
1.47	698
1.48	562
1.49	395
1.5	289
1.51	212
1.52	171
1.53	145
1.54	124
1.55	132
1.56	113
1.57	105
1.58	109
1.59	131
1.6	137
1.61	150
1.62	156
1.63	156
1.64	153
1.65	195
1.66	207
1.67	186
1.68	177
1.69	190
1.7	176
1.71	193
1.72	208
1.73	218
1.74	212
1.75	206
1.76	201
1.77	182
1.78	173
1.79	180
1.8	163
1.81	142
1.82	131
1.83	147
1.84	155
1.85	202
1.86	218
1.87	283
1.88	342
1.89	432
1.9	542
1.91	632
1.92	628
1.93	669
1.94	664
1.95	641
1.96	577
1.97	513
1.98	476
1.99	455
2	394
2.01	338
2.02	341
2.03	290
2.04	252
2.05	201
2.06	173
2.07	148
2.08	141
2.09	125
2.1	114
2.11	115
2.12	113
2.13	108
2.14	93
2.15	102
2.16	98
2.17	106
2.18	102
2.19	81
2.2	77
2.21	85
2.22	84
2.23	85
2.24	84
2.25	85
2.26	91
2.27	76
2.28	89
2.29	88
2.3	76
2.31	77
2.32	86
2.33	70
2.34	78
2.35	82
2.36	79
2.37	81
2.38	69
2.39	67
2.4	55
2.41	79
2.42	85
2.43	77
2.44	64
2.45	72
2.46	80
2.47	77
2.48	77
2.49	76
2.5	79
2.51	73
2.52	77
2.53	83
2.54	74
2.55	75
2.56	74
2.57	78
2.58	86
2.59	96
2.6	92
2.61	87
2.62	87
2.63	80
2.64	92
2.65	77
2.66	80
2.67	82
2.68	93
2.69	81
2.7	86
2.71	75
2.72	75
2.73	81
2.74	75
2.75	71
2.76	71
2.77	62
2.78	68
2.79	68
2.8	76
2.81	68
2.82	64
2.83	60
2.84	67
2.85	77
2.86	71
2.87	71
2.88	63
2.89	68
2.9	64
2.91	67
2.92	70
2.93	60
2.94	57
2.95	59
2.96	71
2.97	59
2.98	67
2.99	63
3	59
3.01	72
3.02	57
3.03	50
3.04	66
3.05	68
3.06	59
3.07	58
3.08	62
3.09	60
3.1	58
3.11	60
3.12	58
3.13	62
3.14	65
3.15	65
3.16	52
3.17	62
3.18	51
3.19	51
3.2	58
3.21	44
3.22	67
3.23	62
3.24	62
3.25	62
3.26	54
3.27	53
3.28	56
3.29	56
3.3	66
3.31	70
3.32	64
3.33	58
3.34	59
3.35	56
3.36	56
3.37	61
3.38	57
3.39	69
3.4	64
3.41	63
3.42	57
3.43	59
3.44	71
3.45	73
3.46	68
3.47	54
3.48	59
3.49	70
3.5	73
3.51	69
3.52	51
3.53	56
3.54	67
3.55	55
3.56	55
3.57	62
3.58	64
3.59	62
3.6	53
3.61	59
3.62	61
3.63	60
3.64	73
3.65	54
3.66	60
3.67	58
3.68	69
3.69	54
3.7	58
3.71	52
3.72	63
3.73	53
3.74	56
3.75	51
3.76	49
3.77	45
3.78	52
3.79	46
3.8	36
3.81	49
3.82	45
3.83	57
3.84	52
3.85	54
3.86	55
3.87	57
3.88	47
3.89	43
3.9	56
3.91	51
3.92	46
3.93	47
3.94	56
3.95	64
3.96	54
3.97	51
3.98	50
3.99	47
4	56
4.01	55
4.02	51
4.03	58
4.04	50
4.05	54
4.06	50
4.07	51
4.08	47
4.09	39
4.1	45
4.11	53
4.12	52
4.13	47
4.14	45
4.15	41
4.16	47
4.17	57
4.18	46
4.19	53
4.2	50
4.21	50
4.22	44
4.23	46
4.24	45
4.25	57
4.26	54
4.27	44
4.28	42
4.29	41
4.3	40
4.31	46
4.32	51
4.33	50
4.34	48
4.35	47
4.36	43
4.37	46
4.38	48
4.39	45
4.4	49
4.41	39
4.42	44
4.43	52
4.44	43
4.45	36
4.46	42
4.47	47
4.48	45
4.49	46
4.5	42
4.51	45
4.52	51
4.53	48
4.54	47
4.55	46
4.56	48
4.57	47
4.58	48
4.59	52
4.6	43
4.61	54
4.62	48
4.63	33
4.64	40
4.65	40
4.66	38
4.67	49
4.68	47
4.69	52
4.7	50
4.71	40
4.72	55
4.73	48
4.74	41
4.75	44
4.76	40
4.77	47
4.78	41
4.79	40
4.8	37
4.81	41
4.82	51
4.83	46
4.84	47
4.85	41
4.86	49
4.87	47
4.88	47
4.89	35
4.9	36
4.91	46
4.92	33
4.93	40
4.94	34
4.95	47
4.96	41
4.97	38
4.98	36
4.99	34
5	44
5.01	43
5.02	42
5.03	49
5.04	41
5.05	39
5.06	38
5.07	39
5.08	37
5.09	43
5.1	42
5.11	36
5.12	48
5.13	47
5.14	36
5.15	38
5.16	36
5.17	43
5.18	35
5.19	34
5.2	34
5.21	39
5.22	38
5.23	39
5.24	32
5.25	35
5.26	41
5.27	47
5.28	41
5.29	39
5.3	32
5.31	42
5.32	42
5.33	42
5.34	45
5.35	39
5.36	42
5.37	39
5.38	40
5.39	46
5.4	41
5.41	44
5.42	35
5.43	31
5.44	39
5.45	38
5.46	42
5.47	33
5.48	36
5.49	37
5.5	33
5.51	33
5.52	41
5.53	36
5.54	35
5.55	40
5.56	42
5.57	43
5.58	36
5.59	38
5.6	35
5.61	39
5.62	39
5.63	36
5.64	33
5.65	41
5.66	39
5.67	34
5.68	37
5.69	42
5.7	38
5.71	33
5.72	32
5.73	35
5.74	35
5.75	36
5.76	38
5.77	50
5.78	38
5.79	34
5.8	46
5.81	29
5.82	36
5.83	37
5.84	36
5.85	32
5.86	29
5.87	34
5.88	46
5.89	43
5.9	31
5.91	39
5.92	35
5.93	39
5.94	35
5.95	32
5.96	34
5.97	39
5.98	33
5.99	45
6	50
6.01	43
6.02	40
6.03	43
6.04	37
6.05	39
6.06	49
6.07	57
6.08	49
6.09	43
6.1	47
6.11	57
6.12	61
6.13	55
6.14	69
6.15	64
6.16	54
6.17	62
6.18	67
6.19	55
6.2	59
6.21	56
6.22	47
6.23	48
6.24	51
6.25	51
6.26	46
6.27	42
6.28	45
6.29	46
6.3	48
6.31	47
6.32	44
6.33	54
6.34	53
6.35	63
6.36	64
6.37	61
6.38	71
6.39	72
6.4	67
6.41	65
6.42	64
6.43	65
6.44	56
6.45	56
6.46	53
6.47	65
6.48	61
6.49	54
6.5	55
6.51	45
6.52	40
6.53	38
6.54	42
6.55	41
6.56	50
6.57	38
6.58	41
6.59	49
6.6	47
6.61	38
6.62	32
6.63	37
6.64	44
6.65	37
6.66	54
6.67	52
6.68	44
6.69	41
6.7	44
6.71	58
6.72	52
6.73	47
6.74	51
6.75	50
6.76	62
6.77	59
6.78	77
6.79	94
6.8	94
6.81	116
6.82	156
6.83	181
6.84	226
6.85	264
6.86	316
6.87	359
6.88	416
6.89	515
6.9	563
6.91	616
6.92	665
6.93	681
6.94	675
6.95	674
6.96	672
6.97	620
6.98	564
6.99	507
7	438
7.01	389
7.02	338
7.03	289
7.04	241
7.05	186
7.06	160
7.07	137
7.08	116
7.09	95
7.1	83
7.11	77
7.12	69
7.13	62
7.14	59
7.15	63
7.16	54
7.17	57
7.18	58
7.19	53
7.2	49
7.21	54
7.22	54
7.23	46
7.24	39
7.25	39
7.26	54
7.27	46
7.28	42
7.29	38
7.3	38
7.31	37
7.32	24
7.33	41
7.34	40
7.35	45
7.36	34
7.37	48
7.38	47
7.39	41
7.4	56
7.41	48
7.42	48
7.43	39
7.44	46
7.45	48
7.46	39
7.47	39
7.48	39
7.49	46
7.5	43
7.51	42
7.52	39
7.53	47
7.54	49
7.55	44
7.56	49
7.57	53
7.58	51
7.59	58
7.6	52
7.61	51
7.62	61
7.63	63
7.64	81
7.65	80
7.66	82
7.67	100
7.68	110
7.69	134
7.7	160
7.71	153
7.72	184
7.73	209
7.74	241
7.75	285
7.76	311
7.77	331
7.78	320
7.79	330
7.8	342
7.81	357
7.82	368
7.83	372
7.84	353
7.85	336
7.86	344
7.87	355
7.88	361
7.89	381
7.9	397
7.91	449
7.92	500
7.93	621
7.94	688
7.95	792
7.96	975
7.97	1107
7.98	1248
7.99	1393
8	1571
8.01	1662
8.02	1787
8.03	1869
8.04	1858
8.05	1821
8.06	1825
8.07	1693
8.08	1560
8.09	1394
8.1	1267
8.11	1112
8.12	987
8.13	802
8.14	663
8.15	585
8.16	478
8.17	400
8.18	323
8.19	312
8.2	260
8.21	229
8.22	185
8.23	164
8.24	156
8.25	140
8.26	149
8.27	129
8.28	113
8.29	108
8.3	98
8.31	105
8.32	110
8.33	97
8.34	80
8.35	69
8.36	60
8.37	48
8.38	61
8.39	57
8.4	54
8.41	50
8.42	45
8.43	40
8.44	35
8.45	39
8.46	36
8.47	33
8.48	38
8.49	42
8.5	39
8.51	36
8.52	31
8.53	35
8.54	38
8.55	36
8.56	32
8.57	37
8.58	41
8.59	36
8.6	38
8.61	37
8.62	38
8.63	33
8.64	33
8.65	34
8.66	38
8.67	35
8.68	32
8.69	45
8.7	46
8.71	52
8.72	62
8.73	49
8.74	50
8.75	63
8.76	77
8.77	86
8.78	97
8.79	111
8.8	134
8.81	154
8.82	163
8.83	182
8.84	205
8.85	227
8.86	255
8.87	267
8.88	291
8.89	295
8.9	280
8.91	294
8.92	296
8.93	296
8.94	286
8.95	256
8.96	215
8.97	202
8.98	191
8.99	152
9	132
9.01	125
9.02	112
9.03	99
9.04	87
9.05	101
9.06	91
9.07	76
9.08	87
9.09	77
9.1	67
9.11	61
9.12	68
9.13	67
9.14	57
9.15	52
9.16	44
9.17	44
9.18	39
9.19	35
9.2	37
9.21	32
9.22	34
9.23	29
9.24	30
9.25	27
9.26	39
9.27	26
9.28	25
9.29	28
9.3	26
9.31	28
9.32	30
9.33	26
9.34	24
9.35	30
9.36	49
9.37	38
9.38	32
9.39	35
9.4	36
9.41	34
9.42	40
9.43	32
9.44	33
9.45	30
9.46	34
9.47	24
9.48	26
9.49	33
9.5	28
9.51	22
9.52	26
9.53	29
9.54	21
9.55	21
9.56	21
9.57	22
9.58	16
9.59	22
9.6	21
9.61	13
9.62	18
9.63	20
9.64	16
9.65	18
9.66	24
9.67	16
9.68	17
9.69	20
9.7	21
9.71	17
9.72	20
9.73	23
9.74	18
9.75	15
9.76	22
9.77	26
9.78	23
9.79	16
9.8	16
9.81	18
9.82	19
9.83	18
9.84	16
9.85	23
9.86	15
9.87	16
9.88	19
9.89	13
9.9	9
9.91	11
9.92	18
9.93	16
9.94	16
9.95	10
9.96	11
9.97	20
9.98	16
9.99	14
10	17
10.01	12
10.02	14
10.03	11
10.04	17
10.05	12
10.06	11
10.07	14
10.08	16
10.09	16
10.1	12
10.11	14
10.12	14
10.13	10
10.14	12
10.15	11
10.16	10
10.17	15
10.18	16
10.19	19
10.2	14
10.21	10
10.22	7
10.23	11
10.24	12
10.25	19
10.26	14
10.27	13
10.28	16
10.29	20
10.3	14
10.31	17
10.32	13
10.33	19
10.34	13
10.35	17
10.36	15
10.37	15
10.38	19
10.39	15
10.4	15
10.41	17
10.42	18
10.43	12
10.44	15
10.45	22
10.46	17
10.47	13
10.48	18
10.49	15
10.5	13
10.51	10
10.52	17
10.53	16
10.54	20
10.55	13
10.56	19
10.57	14
10.58	10
10.59	13
10.6	19
10.61	15
10.62	13
10.63	11
10.64	15
10.65	14
10.66	10
10.67	11
10.68	13
10.69	10
10.7	16
10.71	12
10.72	12
10.73	15
10.74	15
10.75	19
10.76	16
10.77	18
10.78	15
10.79	13
10.8	11
10.81	11
10.82	19
10.83	13
10.84	17
10.85	13
10.86	16
10.87	15
10.88	20
10.89	26
10.9	17
10.91	12
10.92	16
10.93	16
10.94	13
10.95	9
10.96	11
10.97	17
10.98	17
10.99	13
11	14
11.01	13
11.02	12
11.03	12
11.04	11
11.05	10
11.06	15
11.07	13
11.08	19
11.09	18
11.1	15
11.11	13
11.12	16
11.13	14
11.14	12
11.15	14
11.16	11
11.17	10
11.18	12
11.19	12
11.2	17
11.21	16
11.22	17
11.23	14
11.24	15
11.25	16
11.26	15
11.27	11
11.28	8
11.29	12
11.3	10
11.31	11
11.32	13
11.33	14
11.34	15
11.35	18
11.36	21
11.37	11
11.38	15
11.39	20
11.4	11
11.41	10
11.42	15
11.43	16
11.44	17
11.45	11
11.46	14
11.47	10
11.48	12
11.49	15
11.5	15
11.51	13
11.52	9
11.53	12
11.54	15
11.55	21
11.56	9
11.57	13
11.58	12
11.59	15
11.6	12
11.61	13
11.62	13
11.63	12
11.64	17
11.65	14
11.66	17
11.67	17
11.68	10
11.69	13
11.7	10
11.71	11
11.72	14
11.73	12
11.74	11
11.75	14
11.76	14
11.77	16
11.78	15
11.79	10
11.8	8
11.81	8
11.82	17
11.83	13
11.84	16
11.85	12
11.86	18
11.87	14
11.88	14
11.89	14
11.9	9
11.91	14
11.92	13
11.93	10
11.94	14
11.95	11
11.96	12
11.97	12
11.98	16
11.99	13
12	12
12.01	8
12.02	17
12.03	14
12.04	10
12.05	14
12.06	18
12.07	20
12.08	10
12.09	9
12.1	15
12.11	15
12.12	13
12.13	11
12.14	19
12.15	15
12.16	12
12.17	13
12.18	11
12.19	8
12.2	12
12.21	12
12.22	9
12.23	12
12.24	13
12.25	12
12.26	8
12.27	11
12.28	14
12.29	14
12.3	6
12.31	11
12.32	15
12.33	15
12.34	14
12.35	12
12.36	9
12.37	9
12.38	17
12.39	20
12.4	11
12.41	15
12.42	12
12.43	14
12.44	15
12.45	11
12.46	9
12.47	12
12.48	17
12.49	14
12.5	9
12.51	13
12.52	16
12.53	16
12.54	15
12.55	10
12.56	11
12.57	13
12.58	12
12.59	10
12.6	11
12.61	15
12.62	13
12.63	14
12.64	13
12.65	17
12.66	14
12.67	13
12.68	11
12.69	11
12.7	16
12.71	14
12.72	12
12.73	14
12.74	13
12.75	12
12.76	7
12.77	14
12.78	15
12.79	18
12.8	16
12.81	13
12.82	11
12.83	13
12.84	13
12.85	12
12.86	10
12.87	15
12.88	13
12.89	13
12.9	11
12.91	15
12.92	12
12.93	18
12.94	10
12.95	10
12.96	10
12.97	15
12.98	16
12.99	15
13	17
13.01	11
13.02	14
13.03	13
13.04	12
13.05	12
13.06	11
13.07	11
13.08	17
13.09	7
13.1	13
13.11	15
13.12	13
13.13	13
13.14	13
13.15	10
13.16	10
13.17	11
13.18	12
13.19	10
13.2	12
13.21	19
13.22	12
13.23	11
13.24	6
13.25	7
13.26	16
13.27	20
13.28	18
13.29	11
13.3	10
13.31	12
13.32	12
13.33	14
13.34	23
13.35	23
13.36	13
13.37	10
13.38	12
13.39	9
13.4	12
13.41	13
13.42	12
13.43	11
13.44	10
13.45	15
13.46	12
13.47	19
13.48	17
13.49	17
13.5	11
13.51	15
13.52	10
13.53	12
13.54	15
13.55	12
13.56	19
13.57	13
13.58	10
13.59	12
13.6	12
13.61	11
13.62	14
13.63	12
13.64	16
13.65	12
13.66	10
13.67	10
13.68	12
13.69	11
13.7	12
13.71	14
13.72	15
13.73	8
13.74	10
13.75	13
13.76	16
13.77	16
13.78	16
13.79	12
13.8	10
13.81	9
13.82	11
13.83	11
13.84	11
13.85	13
13.86	9
13.87	9
13.88	12
13.89	18
13.9	11
13.91	15
13.92	11
13.93	10
13.94	17
13.95	17
13.96	15
13.97	13
13.98	11
13.99	15
14	19
14.01	13
14.02	5
14.03	14
14.04	13
14.05	13
14.06	14
14.07	14
14.08	11
14.09	12
14.1	14
14.11	13
14.12	11
14.13	17
14.14	13
14.15	13
14.16	14
14.17	10
14.18	8
14.19	12
14.2	14
14.21	15
14.22	15
14.23	14
14.24	17
14.25	15
14.26	14
14.27	18
14.28	17
14.29	16
14.3	10
14.31	12
14.32	11
14.33	12
14.34	18
14.35	19
14.36	16
14.37	13
14.38	10
14.39	13
14.4	13
14.41	14
14.42	11
14.43	16
14.44	16
14.45	18
14.46	14
14.47	14
14.48	20
14.49	14
14.5	11
14.51	13
14.52	15
14.53	19
14.54	16
14.55	16
14.56	18
14.57	14
14.58	14
14.59	15
14.6	17
14.61	15
14.62	14
14.63	10
14.64	18
14.65	17
14.66	19
14.67	21
14.68	23
14.69	15
14.7	19
14.71	27
14.72	33
14.73	36
14.74	48
14.75	53
14.76	72
14.77	81
14.78	64
14.79	86
14.8	82
14.81	86
14.82	96
14.83	107
14.84	127
14.85	143
14.86	156
14.87	149
14.88	160
14.89	160
14.9	160
14.91	172
14.92	173
14.93	171
14.94	160
14.95	162
14.96	148
14.97	142
14.98	136
14.99	152
15	135
15.01	112
15.02	112
15.03	85
15.04	79
15.05	73
15.06	61
15.07	56
15.08	56
15.09	44
15.1	36
15.11	35
15.12	33
15.13	25
15.14	23
15.15	19
15.16	22
15.17	18
15.18	18
15.19	16
15.2	13
15.21	14
15.22	11
15.23	12
15.24	11
15.25	10
15.26	16
15.27	12
15.28	10
15.29	17
15.3	11
15.31	11
15.32	10
15.33	8
15.34	14
15.35	10
15.36	10
15.37	13
15.38	15
15.39	14
15.4	12
15.41	9
15.42	7
15.43	9
15.44	13
15.45	12
15.46	9
15.47	10
15.48	8
15.49	7
15.5	9
15.51	10
15.52	18
15.53	19
15.54	16
15.55	9
15.56	9
15.57	9
15.58	10
15.59	12
15.6	6
15.61	12
15.62	17
15.63	13
15.64	12
15.65	12
15.66	11
15.67	6
15.68	10
15.69	14
15.7	14
15.71	18
15.72	12
15.73	11
15.74	10
15.75	12
15.76	10
15.77	11
15.78	11
15.79	10
15.8	12
15.81	12
15.82	9
15.83	12
15.84	9
15.85	9
15.86	14
15.87	11
15.88	9
15.89	13
15.9	10
15.91	14
15.92	12
15.93	13
15.94	13
15.95	16
15.96	9
15.97	11
15.98	12
15.99	10
16	10
16.01	9
16.02	13
16.03	11
16.04	14
16.05	16
16.06	11
16.07	11
16.08	10
16.09	11
16.1	11
16.11	12
16.12	11
16.13	10
16.14	16
16.15	13
16.16	9
16.17	10
16.18	12
16.19	13
16.2	6
16.21	8
16.22	9
16.23	14
16.24	18
16.25	11
16.26	13
16.27	11
16.28	10
16.29	9
16.3	9
16.31	12
16.32	10
16.33	14
16.34	15
16.35	12
16.36	15
16.37	12
16.38	9
16.39	14
16.4	13
16.41	11
16.42	8
16.43	8
16.44	9
16.45	11
16.46	10
16.47	13
16.48	13
16.49	14
16.5	13
16.51	12
16.52	19
16.53	12
16.54	22
16.55	23
16.56	24
16.57	19
16.58	24
16.59	18
16.6	26
16.61	26
16.62	32
16.63	24
16.64	29
16.65	33
16.66	35
16.67	36
16.68	38
16.69	39
16.7	39
16.71	41
16.72	40
16.73	32
16.74	31
16.75	28
16.76	33
16.77	30
16.78	27
16.79	34
16.8	38
16.81	32
16.82	34
16.83	27
16.84	17
16.85	23
16.86	26
16.87	16
16.88	15
16.89	22
16.9	21
16.91	19
16.92	21
16.93	18
16.94	14
16.95	15
16.96	14
16.97	15
16.98	16
16.99	16
17	17
17.01	12
17.02	14
17.03	15
17.04	14
17.05	17
17.06	13
17.07	13
17.08	16
17.09	14
17.1	16
17.11	14
17.12	11
17.13	9
17.14	13
17.15	13
17.16	10
17.17	11
17.18	10
17.19	11
17.2	7
17.21	8
17.22	10
17.23	9
17.24	12
17.25	12
17.26	9
17.27	10
17.28	9
17.29	14
17.3	15
17.31	14
17.32	12
17.33	11
17.34	11
17.35	11
17.36	12
17.37	10
17.38	8
17.39	11
17.4	9
17.41	7
17.42	8
17.43	12
17.44	15
17.45	11
17.46	7
17.47	10
17.48	10
17.49	11
17.5	15
17.51	14
17.52	8
17.53	11
17.54	10
17.55	13
17.56	10
17.57	11
17.58	13
17.59	11
17.6	12
17.61	12
17.62	16
17.63	12
17.64	6
17.65	13
17.66	14
17.67	9
17.68	10
17.69	8
17.7	10
17.71	13
17.72	11
17.73	12
17.74	11
17.75	9
17.76	7
17.77	8
17.78	9
17.79	12
17.8	9
17.81	9
17.82	8
17.83	7
17.84	6
17.85	7
17.86	13
17.87	12
17.88	12
17.89	11
17.9	15
17.91	12
17.92	12
17.93	13
17.94	9
17.95	8
17.96	12
17.97	13
17.98	11
17.99	13
18	11
18.01	9
18.02	12
18.03	13
18.04	9
18.05	13
18.06	12
18.07	13
18.08	9
18.09	7
18.1	5
18.11	9
18.12	16
18.13	14
18.14	11
18.15	9
18.16	8
18.17	8
18.18	7
18.19	5
18.2	9
18.21	11
18.22	12
18.23	8
18.24	8
18.25	11
18.26	4
18.27	5
18.28	9
18.29	9
18.3	14
18.31	11
18.32	9
18.33	8
18.34	7
18.35	11
18.36	11
18.37	12
18.38	14
18.39	13
18.4	11
18.41	10
18.42	7
18.43	7
18.44	10
18.45	10
18.46	9
18.47	10
18.48	9
18.49	9
18.5	11
18.51	14
18.52	16
18.53	10
18.54	6
18.55	13
18.56	9
18.57	12
18.58	10
18.59	8
18.6	13
18.61	15
18.62	8
18.63	13
18.64	14
18.65	11
18.66	12
18.67	11
18.68	9
18.69	10
18.7	7
18.71	8
18.72	14
18.73	10
18.74	14
18.75	12
18.76	12
18.77	11
18.78	9
18.79	12
18.8	13
18.81	10
18.82	13
18.83	10
18.84	8
18.85	13
18.86	13
18.87	14
18.88	9
18.89	12
18.9	8
18.91	8
18.92	11
18.93	8
18.94	11
18.95	10
18.96	14
18.97	9
18.98	13
18.99	9
19	10
19.01	11
19.02	13
19.03	15
19.04	11
19.05	8
19.06	8
19.07	8
19.08	14
19.09	11
19.1	12
19.11	16
19.12	14
19.13	13
19.14	9
19.15	9
19.16	11
19.17	8
19.18	9
19.19	9
19.2	10
19.21	9
19.22	5
19.23	12
19.24	10
19.25	11
19.26	11
19.27	10
19.28	9
19.29	9
19.3	12
19.31	15
19.32	14
19.33	12
19.34	8
19.35	6
19.36	10
19.37	11
19.38	10
19.39	11
19.4	11
19.41	10
19.42	8
19.43	8
19.44	6
19.45	7
19.46	11
19.47	9
19.48	10
19.49	14
19.5	11
19.51	9
19.52	11
19.53	10
19.54	8
19.55	7
19.56	12
19.57	6
19.58	4
19.59	7
19.6	6
19.61	10
19.62	10
19.63	11
19.64	3
19.65	0
19.66	0
19.67	0
19.68	0
19.69	0
19.7	0
19.71	0
19.72	0
19.73	0
19.74	0
19.75	0
19.76	0
19.77	0
19.78	0
[truncated: 50 more rows]

[truncated: 37 more sheets: Figure 3h, Figure 3i, Figure 4c, Figure 4e, Figure 4f, Figure S1e, Figure S1f, Figure S4a, Figure S4b, Figure S4c, Figure S4d, Figure S6c, Figure S6d, Figure S7a, Figure S7b, Figure S9a, Figure S9b, Figure S10a, Figure S10b, Figure S10c …]
